# Supplementary material for: Linking the scaling of tremor and slow slip near Parkfield, CA
Source: Nat Commun. 2022 Oct 3;13:5826. doi: 10.1038/s41467-022-33158-3 (PMC9529943; doi:10.1038/s41467-022-33158-3)
Supplement: Supplementary file 3 — Supplementary Data 1 [file 41467_2022_33158_MOESM3_ESM.csv]

#date	time	lat	lon	dep(km)	family #	duration(s)
2003-01-29	11:38:13.550	35.980	-120.515	16.25	37102s	0.15
2003-01-29	11:38:38.000	35.980	-120.515	16.25	37102s	0.10
2003-01-29	15:02:12.950	35.980	-120.515	16.25	37102s	0.20
2003-01-29	15:05:21.450	35.980	-120.515	16.25	37102s	0.10
2003-01-29	15:05:31.000	35.980	-120.515	16.25	37102s	0.20
2003-01-30	09:18:09.650	35.980	-120.515	16.25	37102s	0.20
2003-01-30	09:18:20.150	35.980	-120.515	16.75	37140ss	0.20
2003-01-30	14:04:26.950	35.980	-120.515	16.75	37140ss	0.20
2003-04-16	10:11:44.550	35.980	-120.515	16.75	37140ss	0.10
2003-04-16	13:35:55.250	35.980	-120.515	16.25	37102s	0.20
2003-04-16	13:36:24.850	35.980	-120.515	16.25	37102s	0.30
2003-04-16	17:55:20.900	35.980	-120.515	16.75	37140ss	0.15
2003-04-16	22:23:04.450	35.980	-120.515	16.75	37140ss	0.15
2003-04-17	07:34:10.950	35.980	-120.515	16.75	37140ss	0.20
2003-04-17	11:21:52.150	35.980	-120.515	16.25	37102s	0.10
2003-04-17	11:22:35.450	35.980	-120.515	16.25	37102s	0.10
2003-04-17	12:40:02.400	35.980	-120.515	16.75	37140ss	0.25
2003-04-17	18:00:13.700	35.980	-120.515	16.25	37102s	0.10
2003-04-18	08:33:49.100	35.980	-120.515	16.25	37102s	0.60
2003-04-18	08:34:47.450	35.980	-120.515	16.25	37102s	0.15
2003-04-18	10:16:24.950	35.980	-120.515	16.75	37140ss	0.20
2003-04-18	11:55:43.850	35.980	-120.515	16.25	37102s	0.15
2003-04-18	12:20:36.550	35.980	-120.515	16.25	37102s	0.15
2003-04-18	20:00:17.600	35.980	-120.515	16.25	37102s	0.10
2003-04-18	20:00:35.500	35.980	-120.515	16.25	37102s	0.20
2003-04-20	01:16:52.800	35.980	-120.515	16.25	37102s	0.20
2003-04-20	01:17:28.950	35.980	-120.515	16.25	37102s	0.45
2003-04-20	01:17:55.600	35.980	-120.515	16.25	37102s	0.60
2003-04-20	02:14:10.850	35.980	-120.515	16.75	37140ss	0.20
2003-04-20	02:38:37.250	35.980	-120.515	16.25	37102s	0.15
2003-04-20	02:38:45.600	35.980	-120.515	16.25	37102s	0.35
2003-04-20	03:16:13.150	35.980	-120.515	16.75	37140ss	0.10
2003-04-20	03:33:18.750	35.980	-120.515	16.75	37140ss	0.20
2003-04-20	04:01:12.850	35.980	-120.515	16.25	37102s	0.10
2003-04-20	04:01:59.550	35.980	-120.515	16.75	37140ss	0.15
2003-04-24	06:28:47.150	35.980	-120.515	16.75	37140ss	0.20
2003-04-24	07:43:39.850	35.980	-120.515	16.25	37102s	0.15
2003-04-24	10:26:04.650	35.980	-120.515	16.75	37140ss	0.15
2003-04-24	12:06:51.600	35.980	-120.515	16.75	37140ss	0.20
2003-04-24	22:27:31.500	35.980	-120.515	16.25	37102s	0.35
2003-04-25	00:41:14.650	35.980	-120.515	16.25	37102s	0.20
2003-04-25	00:41:20.650	35.980	-120.515	16.25	37102s	0.15
2003-04-25	17:12:28.250	35.980	-120.515	16.25	37102s	0.45
2003-05-30	14:04:42.650	35.980	-120.515	16.25	37102s	0.20
2003-07-11	00:56:51.350	35.980	-120.515	16.75	37140ss	0.20
2003-07-11	00:58:45.450	35.980	-120.515	16.25	37102s	0.35
2003-07-11	00:59:17.400	35.980	-120.515	16.25	37102s	0.20
2003-07-11	06:03:34.250	35.980	-120.515	16.75	37140ss	0.15
2003-07-11	06:08:50.600	35.980	-120.515	16.75	37140ss	0.20
2003-07-11	15:11:28.100	35.980	-120.515	16.75	37140ss	0.10
2003-07-11	16:15:42.050	35.980	-120.515	16.25	37102s	0.35
2003-07-11	16:16:00.750	35.980	-120.515	16.25	37102s	0.15
2003-07-11	16:42:43.250	35.980	-120.515	16.75	37140ss	0.20
2003-07-12	05:34:08.550	35.980	-120.515	16.25	37102s	0.20
2003-07-12	05:34:25.950	35.980	-120.515	16.25	37102s	0.15
2003-07-12	16:03:52.950	35.980	-120.515	16.25	37102s	0.20
2003-07-12	21:46:01.850	35.980	-120.515	16.25	37102s	0.15
2003-07-22	05:30:06.950	35.980	-120.515	16.25	37102s	0.15
2003-07-22	05:30:19.350	35.980	-120.515	16.25	37102s	0.15
2003-07-22	08:10:42.550	35.980	-120.515	16.25	37102s	0.15
2003-07-22	11:23:50.750	35.980	-120.515	16.25	37102s	0.10
2003-08-01	03:21:36.550	35.980	-120.515	16.25	37102s	0.20
2003-08-20	03:14:56.300	35.980	-120.515	16.75	37140ss	0.20
2003-08-20	05:43:20.100	35.980	-120.515	16.75	37140ss	0.10
2003-08-20	09:34:04.500	35.980	-120.515	16.25	37102s	0.60
2003-08-20	09:34:13.750	35.980	-120.515	16.25	37102s	0.55
2003-08-20	09:39:01.950	35.980	-120.515	16.75	37140ss	0.30
2003-08-20	15:27:01.400	35.980	-120.515	16.25	37102s	0.10
2003-08-20	16:40:41.750	35.980	-120.515	16.75	37140ss	0.25
2003-08-20	19:22:17.100	35.980	-120.515	16.25	37102s	0.25
2003-08-20	19:22:32.550	35.980	-120.515	16.25	37102s	0.25
2003-08-20	19:22:40.100	35.980	-120.515	16.25	37102s	0.60
2003-08-20	23:22:36.400	35.980	-120.515	16.25	37102s	0.10
2003-08-20	23:22:57.700	35.980	-120.515	16.25	37102s	0.40
2003-08-21	04:08:28.950	35.980	-120.515	16.75	37140ss	0.20
2003-08-21	05:09:12.350	35.980	-120.515	16.75	37140ss	0.20
2003-08-21	06:30:29.150	35.980	-120.515	16.75	37140ss	0.10
2003-08-21	07:29:09.450	35.980	-120.515	16.75	37140ss	0.10
2003-08-21	10:45:09.650	35.980	-120.515	16.75	37140ss	0.10
2003-08-21	12:27:41.800	35.980	-120.515	16.25	37102s	0.15
2003-08-21	12:28:01.700	35.980	-120.515	16.25	37102s	0.10
2003-08-21	15:38:44.850	35.980	-120.515	16.75	37140ss	0.15
2003-08-21	15:38:55.850	35.980	-120.515	16.75	37140ss	0.10
2003-08-21	23:42:13.400	35.980	-120.515	16.25	37102s	0.15
2003-08-21	23:42:27.150	35.980	-120.515	16.25	37102s	0.15
2003-08-21	23:42:43.950	35.980	-120.515	16.25	37102s	0.30
2003-08-22	00:09:01.550	35.980	-120.515	16.75	37140ss	0.15
2003-08-22	05:19:42.500	35.980	-120.515	16.75	37140ss	0.10
2003-08-22	05:21:01.300	35.980	-120.515	16.25	37102s	0.15
2003-08-22	10:54:37.050	35.980	-120.515	16.25	37102s	0.20
2003-08-22	19:08:35.300	35.980	-120.515	16.25	37102s	0.20
2003-08-22	19:08:41.650	35.980	-120.515	16.25	37102s	0.55
2003-08-22	19:10:13.750	35.980	-120.515	16.75	37140ss	0.35
2003-08-23	00:28:48.950	35.980	-120.515	16.25	37102s	0.25
2003-08-23	00:29:50.200	35.980	-120.515	16.75	37140ss	0.20
2003-08-23	10:48:15.450	35.980	-120.515	16.75	37140ss	0.20
2003-08-23	19:21:57.500	35.980	-120.515	16.25	37102s	0.15
2003-08-23	19:22:07.900	35.980	-120.515	16.25	37102s	0.25
2003-08-23	19:22:23.600	35.980	-120.515	16.25	37102s	0.25
2003-08-24	02:12:37.250	35.980	-120.515	16.25	37102s	0.20
2003-08-24	02:12:48.850	35.980	-120.515	16.25	37102s	0.25
2003-08-24	02:20:11.150	35.980	-120.515	16.25	37102s	0.15
2003-08-24	02:20:25.350	35.980	-120.515	16.25	37102s	0.25
2003-08-24	02:20:39.550	35.980	-120.515	16.25	37102s	0.25
2003-08-24	02:21:19.400	35.980	-120.515	16.25	37102s	0.20
2003-08-24	05:40:46.600	35.980	-120.515	16.25	37102s	0.20
2003-08-24	07:30:52.450	35.980	-120.515	16.25	37102s	0.35
2003-08-24	07:31:25.700	35.980	-120.515	16.25	37102s	0.15
2003-08-24	07:31:41.450	35.980	-120.515	16.25	37102s	0.60
2003-08-24	07:36:22.050	35.980	-120.515	16.75	37140ss	0.20
2003-08-24	08:23:02.450	35.980	-120.515	16.75	37140ss	0.35
2003-08-24	08:39:54.900	35.980	-120.515	16.25	37102s	0.20
2003-08-24	09:06:54.800	35.980	-120.515	16.75	37140ss	0.30
2003-08-24	09:07:31.300	35.980	-120.515	16.25	37102s	0.25
2003-08-24	09:08:06.400	35.980	-120.515	16.25	37102s	0.40
2003-08-24	09:08:14.700	35.980	-120.515	16.25	37102s	0.15
2003-08-24	10:58:08.650	35.980	-120.515	16.75	37140ss	0.15
2003-08-24	11:31:35.900	35.980	-120.515	16.75	37140ss	0.20
2003-08-24	12:45:42.350	35.980	-120.515	16.25	37102s	0.15
2003-08-24	13:43:06.650	35.980	-120.515	16.75	37140ss	0.15
2003-08-24	13:43:17.350	35.980	-120.515	16.75	37140ss	0.25
2003-08-24	14:48:42.400	35.980	-120.515	16.75	37140ss	0.20
2003-08-24	15:06:13.750	35.980	-120.515	16.75	37140ss	0.15
2003-08-24	15:08:35.600	35.980	-120.515	16.25	37102s	0.25
2003-08-24	15:59:15.600	35.980	-120.515	16.75	37140ss	0.30
2003-08-29	05:21:41.600	35.980	-120.515	16.25	37102s	0.25
2003-08-29	06:31:46.200	35.980	-120.515	16.25	37102s	0.15
2003-08-31	08:16:59.000	35.980	-120.515	16.75	37140ss	0.40
2003-08-31	08:17:05.250	35.980	-120.515	16.75	37140ss	0.15
2003-08-31	09:19:32.550	35.980	-120.515	16.75	37140ss	0.45
2003-08-31	09:49:31.400	35.980	-120.515	16.75	37140ss	0.20
2003-08-31	09:49:37.650	35.980	-120.515	16.75	37140ss	0.15
2003-08-31	10:40:02.350	35.980	-120.515	16.75	37140ss	0.25
2003-08-31	11:08:05.050	35.980	-120.515	16.25	37102s	0.20
2003-08-31	11:08:11.850	35.980	-120.515	16.25	37102s	0.25
2003-08-31	11:58:59.300	35.980	-120.515	16.75	37140ss	0.15
2003-08-31	11:59:06.400	35.980	-120.515	16.75	37140ss	0.25
2003-08-31	12:15:10.000	35.980	-120.515	16.25	37102s	0.25
2003-08-31	14:21:43.050	35.980	-120.515	16.25	37102s	0.10
2003-08-31	14:21:57.000	35.980	-120.515	16.25	37102s	0.20
2003-08-31	22:24:32.550	35.980	-120.515	16.25	37102s	0.10
2003-09-01	02:06:30.500	35.980	-120.515	16.25	37102s	0.20
2003-09-01	02:06:42.350	35.980	-120.515	16.25	37102s	0.20
2003-09-01	06:15:55.700	35.980	-120.515	16.25	37102s	0.35
2003-09-01	06:17:39.050	35.980	-120.515	16.25	37102s	0.25
2003-09-01	06:21:17.250	35.980	-120.515	16.25	37102s	0.20
2003-09-01	06:21:26.750	35.980	-120.515	16.25	37102s	0.15
2003-09-11	06:53:41.050	35.980	-120.515	16.25	37102s	0.15
2003-09-11	08:07:14.700	35.980	-120.515	16.25	37102s	0.20
2003-09-11	08:07:46.650	35.980	-120.515	16.25	37102s	0.20
2003-09-11	08:24:47.500	35.980	-120.515	16.75	37140ss	0.40
2003-09-11	09:33:17.950	35.980	-120.515	16.75	37140ss	0.35
2003-09-11	10:05:26.550	35.980	-120.515	16.25	37102s	0.25
2003-09-11	10:05:54.150	35.980	-120.515	16.25	37102s	0.10
2003-09-11	11:09:11.100	35.980	-120.515	16.75	37140ss	0.25
2003-09-11	11:49:35.350	35.980	-120.515	16.25	37102s	0.60
2003-09-11	12:26:35.200	35.980	-120.515	16.75	37140ss	0.40
2003-09-11	13:38:28.100	35.980	-120.515	16.75	37140ss	0.10
2003-09-11	14:04:08.550	35.980	-120.515	16.25	37102s	0.30
2003-09-11	15:28:43.650	35.980	-120.515	16.75	37140ss	0.20
2003-09-11	19:38:41.300	35.980	-120.515	16.25	37102s	0.20
2003-09-11	22:43:44.050	35.980	-120.515	16.25	37102s	0.10
2003-09-11	22:44:06.150	35.980	-120.515	16.25	37102s	0.10
2003-09-11	22:46:47.000	35.980	-120.515	16.75	37140ss	0.10
2003-09-12	00:51:05.100	35.980	-120.515	16.75	37140ss	0.20
2003-09-12	02:54:44.900	35.980	-120.515	16.25	37102s	0.25
2003-09-12	04:15:16.100	35.980	-120.515	16.75	37140ss	0.20
2003-09-12	05:15:56.800	35.980	-120.515	16.75	37140ss	0.20
2003-09-12	05:16:11.450	35.980	-120.515	16.75	37140ss	0.15
2003-09-12	05:16:29.750	35.980	-120.515	16.25	37102s	0.10
2003-09-12	05:16:40.800	35.980	-120.515	16.25	37102s	0.25
2003-09-12	05:19:06.050	35.980	-120.515	16.25	37102s	0.60
2003-09-12	05:19:50.650	35.980	-120.515	16.25	37102s	0.30
2003-09-12	06:26:46.800	35.980	-120.515	16.75	37140ss	0.20
2003-09-12	08:03:39.500	35.980	-120.515	16.75	37140ss	0.10
2003-09-12	10:38:00.800	35.980	-120.515	16.75	37140ss	0.20
2003-09-12	18:29:02.800	35.980	-120.515	16.25	37102s	0.10
2003-09-13	02:39:46.150	35.980	-120.515	16.25	37102s	0.20
2003-09-13	02:39:53.250	35.980	-120.515	16.25	37102s	0.20
2003-09-13	03:17:22.150	35.980	-120.515	16.75	37140ss	0.15
2003-09-13	11:51:48.400	35.980	-120.515	16.25	37102s	0.30
2003-09-13	13:13:52.500	35.980	-120.515	16.75	37140ss	0.20
2003-09-13	15:39:41.250	35.980	-120.515	16.75	37140ss	0.20
2003-09-13	15:44:59.350	35.980	-120.515	16.25	37102s	0.10
2003-09-13	17:42:51.250	35.980	-120.515	16.75	37140ss	0.25
2003-09-13	18:24:36.100	35.980	-120.515	16.75	37140ss	0.30
2003-09-13	18:59:29.550	35.980	-120.515	16.75	37140ss	0.10
2003-09-13	19:31:21.550	35.980	-120.515	16.25	37102s	0.35
2003-09-13	19:32:04.650	35.980	-120.515	16.25	37102s	0.45
2003-09-13	19:47:54.950	35.980	-120.515	16.75	37140ss	0.20
2003-09-13	20:09:50.650	35.980	-120.515	16.75	37140ss	0.10
2003-09-13	20:34:33.800	35.980	-120.515	16.75	37140ss	0.25
2003-09-13	20:46:09.000	35.980	-120.515	16.25	37102s	0.15
2003-09-13	21:00:22.350	35.980	-120.515	16.75	37140ss	0.10
2003-09-13	21:37:23.400	35.980	-120.515	16.25	37102s	0.20
2003-09-13	21:37:47.650	35.980	-120.515	16.25	37102s	0.10
2003-09-13	21:39:45.000	35.980	-120.515	16.75	37140ss	0.15
2003-09-13	23:13:50.550	35.980	-120.515	16.75	37140ss	0.20
2003-09-13	23:14:47.850	35.980	-120.515	16.75	37140ss	0.10
2003-09-14	00:05:34.350	35.980	-120.515	16.25	37102s	0.10
2003-09-14	00:05:48.750	35.980	-120.515	16.25	37102s	0.25
2003-09-14	01:12:41.850	35.980	-120.515	16.75	37140ss	0.20
2003-09-14	03:01:43.800	35.980	-120.515	16.25	37102s	0.30
2003-09-14	03:01:56.100	35.980	-120.515	16.25	37102s	0.15
2003-09-14	04:30:37.400	35.980	-120.515	16.75	37140ss	0.10
2003-09-14	07:16:59.300	35.980	-120.515	16.75	37140ss	0.10
2003-09-14	08:07:55.450	35.980	-120.515	16.25	37102s	0.20
2003-09-14	08:08:29.400	35.980	-120.515	16.25	37102s	0.50
2003-09-14	10:59:46.300	35.980	-120.515	16.75	37140ss	0.20
2003-09-23	18:26:35.850	35.980	-120.515	16.25	37102s	0.20
2003-09-23	21:10:51.700	35.980	-120.515	16.75	37140ss	0.30
2003-09-23	23:19:05.350	35.980	-120.515	16.75	37140ss	0.20
2003-09-24	01:55:03.750	35.980	-120.515	16.25	37102s	0.15
2003-09-24	01:55:16.750	35.980	-120.515	16.25	37102s	0.45
2003-09-24	01:55:24.600	35.980	-120.515	16.25	37102s	0.25
2003-09-24	01:56:49.100	35.980	-120.515	16.75	37140ss	0.20
2003-09-24	01:56:57.100	35.980	-120.515	16.75	37140ss	0.10
2003-09-24	02:35:36.950	35.980	-120.515	16.25	37102s	0.20
2003-09-24	04:14:03.150	35.980	-120.515	16.75	37140ss	0.15
2003-09-24	09:01:47.700	35.980	-120.515	16.75	37140ss	0.15
2003-10-03	08:52:31.500	35.980	-120.515	16.25	37102s	0.25
2003-10-03	10:51:03.600	35.980	-120.515	16.25	37102s	0.10
2003-10-03	10:51:15.200	35.980	-120.515	16.25	37102s	0.10
2003-10-03	10:51:35.450	35.980	-120.515	16.25	37102s	0.50
2003-10-03	10:51:43.550	35.980	-120.515	16.25	37102s	0.40
2003-10-03	18:01:22.100	35.980	-120.515	16.75	37140ss	0.15
2003-10-03	18:43:46.950	35.980	-120.515	16.25	37102s	0.15
2003-10-03	18:44:36.350	35.980	-120.515	16.25	37102s	0.35
2003-10-03	23:20:30.050	35.980	-120.515	16.75	37140ss	0.25
2003-10-24	13:31:45.150	35.980	-120.515	16.25	37102s	0.15
2003-10-24	13:32:55.800	35.980	-120.515	16.25	37102s	0.20
2003-10-24	17:47:38.700	35.980	-120.515	16.25	37102s	0.10
2003-10-24	21:32:49.150	35.980	-120.515	16.25	37102s	0.15
2003-10-24	21:34:14.200	35.980	-120.515	16.25	37102s	0.35
2003-10-24	21:34:21.900	35.980	-120.515	16.25	37102s	0.15
2003-10-24	21:35:16.800	35.980	-120.515	16.25	37102s	0.25
2003-10-24	22:41:09.600	35.980	-120.515	16.25	37102s	0.20
2003-10-25	01:09:14.950	35.980	-120.515	16.25	37102s	0.10
2003-10-25	02:58:27.200	35.980	-120.515	16.75	37140ss	0.35
2003-10-25	02:58:38.650	35.980	-120.515	16.75	37140ss	0.20
2003-10-25	08:24:28.450	35.980	-120.515	16.25	37102s	0.25
2003-10-25	08:24:53.150	35.980	-120.515	16.25	37102s	0.15
2003-10-25	08:25:06.100	35.980	-120.515	16.25	37102s	0.45
2003-10-25	08:31:25.550	35.980	-120.515	16.25	37102s	0.60
2003-10-25	09:53:12.750	35.980	-120.515	16.75	37140ss	0.10
2003-10-25	12:11:03.050	35.980	-120.515	16.25	37102s	0.15
2003-10-25	12:54:17.350	35.980	-120.515	16.25	37102s	0.30
2003-10-25	13:08:15.150	35.980	-120.515	16.75	37140ss	0.25
2003-10-25	14:33:34.250	35.980	-120.515	16.25	37102s	0.10
2003-10-25	14:33:54.650	35.980	-120.515	16.25	37102s	0.20
2003-10-25	14:34:03.250	35.980	-120.515	16.25	37102s	0.35
2003-10-25	14:34:46.950	35.980	-120.515	16.25	37102s	0.40
2003-10-25	18:26:11.850	35.980	-120.515	16.75	37140ss	0.20
2003-10-25	19:34:15.850	35.980	-120.515	16.75	37140ss	0.20
2003-10-25	22:24:48.950	35.980	-120.515	16.75	37140ss	0.10
2003-10-26	02:47:23.850	35.980	-120.515	16.75	37140ss	0.15
2003-10-26	02:47:46.950	35.980	-120.515	16.75	37140ss	0.20
2003-10-26	02:49:24.500	35.980	-120.515	16.25	37102s	0.20
2003-10-26	02:49:31.250	35.980	-120.515	16.25	37102s	0.25
2003-10-26	02:50:07.650	35.980	-120.515	16.25	37102s	0.15
2003-10-26	04:38:02.550	35.980	-120.515	16.75	37140ss	0.15
2003-10-26	05:39:31.600	35.980	-120.515	16.75	37140ss	0.15
2003-10-26	09:10:12.950	35.980	-120.515	16.75	37140ss	0.25
2003-10-26	11:16:40.400	35.980	-120.515	16.75	37140ss	0.20
2003-11-09	11:40:46.650	35.980	-120.515	16.25	37102s	0.20
2003-11-09	11:41:03.150	35.980	-120.515	16.25	37102s	0.20
2003-11-09	11:41:10.350	35.980	-120.515	16.25	37102s	0.60
2003-11-09	11:41:24.350	35.980	-120.515	16.25	37102s	0.20
2003-11-09	11:41:37.700	35.980	-120.515	16.25	37102s	0.15
2003-11-09	11:53:17.350	35.980	-120.515	16.75	37140ss	0.30
2003-11-09	12:43:58.550	35.980	-120.515	16.75	37140ss	0.25
2003-11-09	14:12:41.550	35.980	-120.515	16.25	37102s	0.40
2003-11-15	23:09:20.400	35.980	-120.515	16.25	37102s	0.60
2003-11-15	23:11:58.100	35.980	-120.515	16.25	37102s	0.25
2003-11-15	23:12:08.500	35.980	-120.515	16.25	37102s	0.10
2003-11-15	23:12:29.650	35.980	-120.515	16.25	37102s	0.15
2003-11-17	22:18:16.100	35.980	-120.515	16.25	37102s	0.15
2003-11-17	23:03:02.750	35.980	-120.515	16.25	37102s	0.15
2003-11-17	23:09:30.750	35.980	-120.515	16.25	37102s	0.25
2003-11-18	00:01:03.300	35.980	-120.515	16.75	37140ss	0.10
2003-11-18	02:01:18.550	35.980	-120.515	16.75	37140ss	0.10
2003-11-18	03:15:09.350	35.980	-120.515	16.25	37102s	0.10
2003-11-18	03:15:18.350	35.980	-120.515	16.25	37102s	0.25
2003-11-19	01:13:04.200	35.980	-120.515	16.25	37102s	0.20
2003-11-19	09:42:43.450	35.980	-120.515	16.25	37102s	0.20
2003-11-19	12:49:22.500	35.980	-120.515	16.25	37102s	0.25
2003-11-19	13:16:12.800	35.980	-120.515	16.75	37140ss	0.20
2003-11-19	13:16:23.500	35.980	-120.515	16.75	37140ss	0.15
2003-11-19	13:21:44.000	35.980	-120.515	16.25	37102s	0.30
2003-11-19	13:23:44.000	35.980	-120.515	16.25	37102s	0.15
2003-11-19	13:23:56.850	35.980	-120.515	16.25	37102s	0.20
2003-11-19	16:08:03.500	35.980	-120.515	16.75	37140ss	0.20
2003-11-19	17:44:05.800	35.980	-120.515	16.25	37102s	0.20
2003-11-19	17:44:24.900	35.980	-120.515	16.25	37102s	0.20
2003-11-19	18:22:11.750	35.980	-120.515	16.25	37102s	0.30
2003-11-19	18:53:49.900	35.980	-120.515	16.75	37140ss	0.15
2003-11-19	21:51:23.150	35.980	-120.515	16.25	37102s	0.20
2003-11-19	21:51:33.500	35.980	-120.515	16.25	37102s	0.15
2003-11-20	01:00:18.100	35.980	-120.515	16.25	37102s	0.25
2003-11-20	02:47:29.450	35.980	-120.515	16.75	37140ss	0.20
2003-11-20	02:47:35.950	35.980	-120.515	16.75	37140ss	0.25
2003-11-21	09:18:33.850	35.980	-120.515	16.75	37140ss	0.10
2003-11-21	10:31:55.550	35.980	-120.515	16.75	37140ss	0.10
2003-11-21	11:03:17.050	35.980	-120.515	16.25	37102s	0.15
2003-11-21	11:03:35.750	35.980	-120.515	16.25	37102s	0.10
2003-11-21	11:04:08.800	35.980	-120.515	16.25	37102s	0.20
2003-11-21	12:08:39.250	35.980	-120.515	16.25	37102s	0.20
2003-11-21	13:42:55.600	35.980	-120.515	16.25	37102s	0.20
2003-11-21	13:44:05.150	35.980	-120.515	16.25	37102s	0.10
2003-11-21	15:26:01.100	35.980	-120.515	16.75	37140ss	0.10
2003-11-30	15:47:12.400	35.980	-120.515	16.25	37102s	0.25
2003-12-07	09:28:55.450	35.980	-120.515	16.25	37102s	0.25
2003-12-07	11:26:30.800	35.980	-120.515	16.25	37102s	0.25
2003-12-07	11:28:13.300	35.980	-120.515	16.25	37102s	0.15
2003-12-29	04:47:39.550	35.980	-120.515	16.75	37140ss	0.25
2003-12-29	07:58:00.750	35.980	-120.515	16.75	37140ss	0.15
2004-01-10	20:36:41.450	35.980	-120.515	16.25	37102s	0.20
2004-01-10	20:37:08.350	35.980	-120.515	16.25	37102s	0.10
2004-01-11	01:11:04.750	35.980	-120.515	16.25	37102s	0.25
2004-01-11	01:11:16.900	35.980	-120.515	16.25	37102s	0.20
2004-01-11	03:02:37.550	35.980	-120.515	16.25	37102s	0.25
2004-01-11	04:47:58.950	35.980	-120.515	16.75	37140ss	0.10
2004-01-11	06:40:45.950	35.980	-120.515	16.25	37102s	0.15
2004-01-11	06:40:53.600	35.980	-120.515	16.25	37102s	0.45
2004-01-11	06:41:21.950	35.980	-120.515	16.25	37102s	0.10
2004-01-11	13:27:57.150	35.980	-120.515	16.25	37102s	0.40
2004-02-06	03:21:07.800	35.980	-120.515	16.75	37140ss	0.10
2004-02-06	03:21:29.700	35.980	-120.515	16.75	37140ss	0.20
2004-02-06	04:15:10.200	35.980	-120.515	16.75	37140ss	0.20
2004-02-06	04:15:22.700	35.980	-120.515	16.75	37140ss	0.15
2004-02-06	04:15:29.500	35.980	-120.515	16.75	37140ss	0.25
2004-02-06	05:20:20.350	35.980	-120.515	16.75	37140ss	0.20
2004-02-06	13:39:21.900	35.980	-120.515	16.75	37140ss	0.20
2004-02-06	23:35:10.550	35.980	-120.515	16.75	37140ss	0.10
2004-02-19	03:58:28.500	35.980	-120.515	16.25	37102s	0.15
2004-02-19	04:43:11.950	35.980	-120.515	16.25	37102s	0.20
2004-02-19	04:43:23.100	35.980	-120.515	16.25	37102s	0.10
2004-02-19	04:43:35.800	35.980	-120.515	16.25	37102s	0.60
2004-02-19	04:43:48.950	35.980	-120.515	16.25	37102s	0.20
2004-02-19	11:36:14.350	35.980	-120.515	16.25	37102s	0.35
2004-02-19	12:00:41.550	35.980	-120.515	16.25	37102s	0.55
2004-02-19	12:28:27.650	35.980	-120.515	16.25	37102s	0.15
2004-02-19	12:28:36.350	35.980	-120.515	16.25	37102s	0.10
2004-02-19	12:28:46.300	35.980	-120.515	16.25	37102s	0.25
2004-02-19	12:29:33.450	35.980	-120.515	16.25	37102s	0.20
2004-02-19	21:58:59.350	35.980	-120.515	16.25	37102s	0.20
2004-02-19	21:59:07.350	35.980	-120.515	16.25	37102s	0.10
2004-02-20	01:02:19.450	35.980	-120.515	16.25	37102s	0.10
2004-02-20	01:03:29.800	35.980	-120.515	16.25	37102s	0.10
2004-02-20	03:49:44.050	35.980	-120.515	16.25	37102s	0.10
2004-02-20	06:23:55.200	35.980	-120.515	16.75	37140ss	0.10
2004-02-20	06:24:02.550	35.980	-120.515	16.75	37140ss	0.25
2004-02-20	10:06:27.300	35.980	-120.515	16.25	37102s	0.15
2004-02-20	10:06:55.700	35.980	-120.515	16.25	37102s	0.20
2004-02-20	10:07:13.450	35.980	-120.515	16.25	37102s	0.50
2004-02-20	10:07:19.800	35.980	-120.515	16.25	37102s	0.35
2004-02-20	10:08:06.850	35.980	-120.515	16.25	37102s	0.30
2004-02-20	14:31:04.950	35.980	-120.515	16.75	37140ss	0.20
2004-02-20	14:31:30.100	35.980	-120.515	16.75	37140ss	0.20
2004-02-20	17:42:58.400	35.980	-120.515	16.25	37102s	0.15
2004-02-20	17:43:05.250	35.980	-120.515	16.25	37102s	0.10
2004-02-20	17:44:23.050	35.980	-120.515	16.75	37140ss	0.15
2004-02-20	22:00:53.750	35.980	-120.515	16.75	37140ss	0.15
2004-02-20	22:32:23.100	35.980	-120.515	16.75	37140ss	0.10
2004-02-20	23:26:27.150	35.980	-120.515	16.75	37140ss	0.20
2004-02-20	23:56:40.200	35.980	-120.515	16.25	37102s	0.10
2004-02-20	23:57:04.300	35.980	-120.515	16.25	37102s	0.60
2004-02-20	23:57:50.100	35.980	-120.515	16.25	37102s	0.20
2004-02-21	00:11:41.550	35.980	-120.515	16.25	37102s	0.45
2004-02-21	00:12:04.650	35.980	-120.515	16.25	37102s	0.20
2004-02-21	00:52:03.900	35.980	-120.515	16.25	37102s	0.25
2004-02-21	00:52:14.850	35.980	-120.515	16.25	37102s	0.25
2004-02-21	01:15:51.600	35.980	-120.515	16.75	37140ss	0.10
2004-02-21	01:16:02.750	35.980	-120.515	16.75	37140ss	0.20
2004-02-21	02:29:20.550	35.980	-120.515	16.75	37140ss	0.10
2004-02-21	02:45:37.650	35.980	-120.515	16.25	37102s	0.40
2004-02-21	02:45:54.550	35.980	-120.515	16.25	37102s	0.40
2004-02-21	04:05:11.250	35.980	-120.515	16.75	37140ss	0.25
2004-02-21	04:05:17.550	35.980	-120.515	16.75	37140ss	0.10
2004-02-21	05:36:32.450	35.980	-120.515	16.75	37140ss	0.25
2004-02-21	07:17:18.000	35.980	-120.515	16.75	37140ss	0.10
2004-02-21	07:17:24.450	35.980	-120.515	16.75	37140ss	0.20
2004-02-21	07:17:37.900	35.980	-120.515	16.75	37140ss	0.15
2004-02-21	08:40:26.300	35.980	-120.515	16.25	37102s	0.15
2004-02-21	08:40:36.250	35.980	-120.515	16.25	37102s	0.25
2004-02-21	08:42:10.950	35.980	-120.515	16.25	37102s	0.20
2004-02-21	09:20:33.250	35.980	-120.515	16.75	37140ss	0.20
2004-02-21	13:30:23.350	35.980	-120.515	16.75	37140ss	0.15
2004-02-21	14:17:49.750	35.980	-120.515	16.75	37140ss	0.15
2004-02-21	14:24:05.950	35.980	-120.515	16.25	37102s	0.15
2004-02-21	14:24:21.000	35.980	-120.515	16.25	37102s	0.30
2004-02-21	14:24:30.000	35.980	-120.515	16.25	37102s	0.50
2004-02-21	16:03:38.850	35.980	-120.515	16.75	37140ss	0.20
2004-02-21	18:53:11.700	35.980	-120.515	16.75	37140ss	0.20
2004-02-21	22:58:47.650	35.980	-120.515	16.75	37140ss	0.10
2004-02-21	23:07:28.050	35.980	-120.515	16.75	37140ss	0.10
2004-03-06	08:48:47.400	35.980	-120.515	16.25	37102s	0.25
2004-03-06	08:49:32.150	35.980	-120.515	16.25	37102s	0.25
2004-03-06	08:49:40.850	35.980	-120.515	16.25	37102s	0.15
2004-03-06	08:50:12.700	35.980	-120.515	16.25	37102s	0.20
2004-03-06	08:50:37.300	35.980	-120.515	16.25	37102s	0.20
2004-03-06	09:02:14.400	35.980	-120.515	16.25	37102s	0.25
2004-03-06	09:03:05.650	35.980	-120.515	16.25	37102s	0.25
2004-03-06	11:00:05.550	35.980	-120.515	16.25	37102s	0.15
2004-03-06	11:00:12.700	35.980	-120.515	16.25	37102s	0.15
2004-03-06	11:00:46.750	35.980	-120.515	16.25	37102s	0.15
2004-03-06	11:30:08.350	35.980	-120.515	16.75	37140ss	0.15
2004-03-06	12:15:44.600	35.980	-120.515	16.75	37140ss	0.15
2004-03-06	12:15:52.900	35.980	-120.515	16.75	37140ss	0.25
2004-03-06	12:31:14.200	35.980	-120.515	16.75	37140ss	0.10
2004-03-06	12:44:08.900	35.980	-120.515	16.75	37140ss	0.20
2004-03-06	13:22:44.900	35.980	-120.515	16.75	37140ss	0.20
2004-03-06	13:54:00.750	35.980	-120.515	16.75	37140ss	0.10
2004-03-06	14:13:45.000	35.980	-120.515	16.25	37102s	0.10
2004-03-06	14:14:27.550	35.980	-120.515	16.25	37102s	0.30
2004-03-06	14:14:50.900	35.980	-120.515	16.25	37102s	0.15
2004-03-06	14:15:10.550	35.980	-120.515	16.25	37102s	0.20
2004-03-06	14:16:28.250	35.980	-120.515	16.25	37102s	0.45
2004-03-06	14:18:56.500	35.980	-120.515	16.75	37140ss	0.20
2004-03-06	14:55:12.850	35.980	-120.515	16.75	37140ss	0.20
2004-03-06	15:27:34.900	35.980	-120.515	16.75	37140ss	0.10
2004-03-06	17:01:15.200	35.980	-120.515	16.75	37140ss	0.10
2004-03-06	18:07:42.900	35.980	-120.515	16.75	37140ss	0.35
2004-03-06	18:43:52.550	35.980	-120.515	16.75	37140ss	0.20
2004-03-06	19:34:44.400	35.980	-120.515	16.25	37102s	0.30
2004-03-06	19:35:15.200	35.980	-120.515	16.25	37102s	0.15
2004-03-06	19:35:55.100	35.980	-120.515	16.25	37102s	0.35
2004-03-06	19:37:42.500	35.980	-120.515	16.75	37140ss	0.25
2004-03-06	21:05:21.800	35.980	-120.515	16.25	37102s	0.55
2004-03-06	22:02:37.350	35.980	-120.515	16.75	37140ss	0.20
2004-03-06	22:02:59.650	35.980	-120.515	16.75	37140ss	0.15
2004-03-07	03:01:52.550	35.980	-120.515	16.25	37102s	0.15
2004-03-07	03:02:01.550	35.980	-120.515	16.25	37102s	0.20
2004-03-07	03:03:30.850	35.980	-120.515	16.75	37140ss	0.20
2004-03-07	03:04:08.150	35.980	-120.515	16.25	37102s	0.20
2004-03-07	03:04:19.350	35.980	-120.515	16.25	37102s	0.10
2004-03-07	03:23:23.050	35.980	-120.515	16.75	37140ss	0.10
2004-03-07	04:49:50.950	35.980	-120.515	16.25	37102s	0.15
2004-03-07	08:09:55.350	35.980	-120.515	16.25	37102s	0.15
2004-03-07	09:26:18.100	35.980	-120.515	16.25	37102s	0.10
2004-03-07	09:26:31.100	35.980	-120.515	16.25	37102s	0.10
2004-03-07	09:26:49.250	35.980	-120.515	16.25	37102s	0.40
2004-03-13	02:47:28.500	35.980	-120.515	16.25	37102s	0.25
2004-03-13	04:00:28.550	35.980	-120.515	16.25	37102s	0.25
2004-03-13	04:00:38.750	35.980	-120.515	16.25	37102s	0.20
2004-03-13	04:00:59.750	35.980	-120.515	16.25	37102s	0.20
2004-03-13	04:01:39.250	35.980	-120.515	16.25	37102s	0.10
2004-03-13	04:01:59.350	35.980	-120.515	16.25	37102s	0.35
2004-03-13	04:02:20.150	35.980	-120.515	16.25	37102s	0.20
2004-03-13	04:28:25.400	35.980	-120.515	16.75	37140ss	0.20
2004-03-13	05:27:47.400	35.980	-120.515	16.75	37140ss	0.10
2004-03-13	06:36:59.500	35.980	-120.515	16.75	37140ss	0.10
2004-03-13	06:37:08.050	35.980	-120.515	16.75	37140ss	0.10
2004-03-13	06:37:15.700	35.980	-120.515	16.75	37140ss	0.20
2004-03-13	06:37:51.700	35.980	-120.515	16.75	37140ss	0.20
2004-04-07	02:19:33.250	35.980	-120.515	16.25	37102s	0.60
2004-04-07	02:19:58.150	35.980	-120.515	16.25	37102s	0.40
2004-04-07	02:20:12.100	35.980	-120.515	16.25	37102s	0.20
2004-04-07	08:27:34.250	35.980	-120.515	16.25	37102s	0.10
2004-04-07	08:27:59.900	35.980	-120.515	16.25	37102s	0.60
2004-04-07	08:29:15.950	35.980	-120.515	16.75	37140ss	0.15
2004-04-07	08:29:26.050	35.980	-120.515	16.75	37140ss	0.20
2004-04-07	15:42:20.000	35.980	-120.515	16.75	37140ss	0.20
2004-04-07	15:42:28.150	35.980	-120.515	16.75	37140ss	0.20
2004-04-08	09:52:09.500	35.980	-120.515	16.25	37102s	0.20
2004-04-08	09:52:42.500	35.980	-120.515	16.25	37102s	0.20
2004-04-08	09:53:12.900	35.980	-120.515	16.25	37102s	0.20
2004-04-08	09:53:20.250	35.980	-120.515	16.25	37102s	0.10
2004-04-13	06:22:07.250	35.980	-120.515	16.75	37140ss	0.15
2004-04-13	10:58:53.550	35.980	-120.515	16.75	37140ss	0.15
2004-04-13	13:06:54.350	35.980	-120.515	16.75	37140ss	0.30
2004-04-13	13:07:01.550	35.980	-120.515	16.75	37140ss	0.20
2004-04-13	22:04:12.850	35.980	-120.515	16.75	37140ss	0.20
2004-05-24	06:17:34.550	35.980	-120.515	16.75	37140ss	0.30
2004-05-24	06:29:15.750	35.980	-120.515	16.25	37102s	0.25
2004-05-24	06:45:55.300	35.980	-120.515	16.25	37102s	0.35
2004-05-24	06:49:30.500	35.980	-120.515	16.25	37102s	0.40
2004-05-24	07:12:40.050	35.980	-120.515	16.75	37140ss	0.20
2004-05-24	07:27:02.450	35.980	-120.515	16.25	37102s	0.25
2004-05-24	07:27:21.300	35.980	-120.515	16.25	37102s	0.10
2004-05-24	07:27:29.150	35.980	-120.515	16.25	37102s	0.15
2004-05-24	07:27:44.900	35.980	-120.515	16.25	37102s	0.15
2004-05-24	08:28:54.150	35.980	-120.515	16.25	37102s	0.20
2004-05-24	08:29:06.850	35.980	-120.515	16.25	37102s	0.40
2004-05-24	08:29:47.700	35.980	-120.515	16.25	37102s	0.60
2004-05-24	08:47:15.350	35.980	-120.515	16.75	37140ss	0.25
2004-05-24	10:48:02.050	35.980	-120.515	16.75	37140ss	0.25
2004-05-24	11:06:32.650	35.980	-120.515	16.25	37102s	0.10
2004-05-24	11:06:42.750	35.980	-120.515	16.25	37102s	0.10
2004-05-24	11:06:54.050	35.980	-120.515	16.25	37102s	0.30
2004-05-24	13:18:38.550	35.980	-120.515	16.75	37140ss	0.20
2004-05-24	15:29:35.050	35.980	-120.515	16.25	37102s	0.25
2004-05-24	18:04:52.250	35.980	-120.515	16.25	37102s	0.25
2004-05-24	19:20:02.850	35.980	-120.515	16.25	37102s	0.20
2004-05-24	19:59:56.250	35.980	-120.515	16.25	37102s	0.15
2004-05-24	20:37:38.000	35.980	-120.515	16.25	37102s	0.40
2004-05-24	20:37:44.650	35.980	-120.515	16.25	37102s	0.25
2004-05-25	07:48:56.550	35.980	-120.515	16.25	37102s	0.15
2004-05-25	07:49:29.700	35.980	-120.515	16.25	37102s	0.20
2004-05-25	07:49:37.450	35.980	-120.515	16.25	37102s	0.20
2004-05-25	07:49:48.900	35.980	-120.515	16.25	37102s	0.20
2004-05-25	07:58:30.250	35.980	-120.515	16.25	37102s	0.15
2004-05-25	10:12:41.500	35.980	-120.515	16.25	37102s	0.30
2004-05-25	12:47:56.650	35.980	-120.515	16.75	37140ss	0.10
2004-05-25	14:30:50.300	35.980	-120.515	16.75	37140ss	0.25
2004-05-25	14:31:00.600	35.980	-120.515	16.75	37140ss	0.45
2004-05-25	19:05:22.700	35.980	-120.515	16.25	37102s	0.15
2004-05-25	19:05:38.750	35.980	-120.515	16.25	37102s	0.15
2004-05-25	19:44:12.850	35.980	-120.515	16.25	37102s	0.25
2004-05-25	19:44:37.350	35.980	-120.515	16.25	37102s	0.20
2004-05-25	19:44:45.400	35.980	-120.515	16.25	37102s	0.10
2004-05-25	19:44:57.950	35.980	-120.515	16.25	37102s	0.20
2004-05-25	19:50:13.750	35.980	-120.515	16.75	37140ss	0.10
2004-05-25	19:51:04.250	35.980	-120.515	16.75	37140ss	0.25
2004-05-26	01:20:20.050	35.980	-120.515	16.75	37140ss	0.20
2004-05-26	05:47:47.650	35.980	-120.515	16.75	37140ss	0.20
2004-05-26	06:53:38.450	35.980	-120.515	16.25	37102s	0.30
2004-05-26	06:53:46.600	35.980	-120.515	16.25	37102s	0.20
2004-05-26	06:54:00.700	35.980	-120.515	16.25	37102s	0.20
2004-05-26	06:54:10.050	35.980	-120.515	16.25	37102s	0.20
2004-05-26	06:54:17.900	35.980	-120.515	16.25	37102s	0.40
2004-05-26	06:54:30.800	35.980	-120.515	16.25	37102s	0.20
2004-05-26	11:58:07.050	35.980	-120.515	16.75	37140ss	0.20
2004-05-27	00:04:36.750	35.980	-120.515	16.75	37140ss	0.15
2004-05-27	00:05:31.150	35.980	-120.515	16.75	37140ss	0.10
2004-05-27	02:51:35.150	35.980	-120.515	16.75	37140ss	0.55
2004-05-27	02:53:51.750	35.980	-120.515	16.25	37102s	0.20
2004-05-27	02:54:04.500	35.980	-120.515	16.25	37102s	0.35
2004-05-27	02:57:53.250	35.980	-120.515	16.25	37102s	0.45
2004-05-27	03:01:54.450	35.980	-120.515	16.25	37102s	0.40
2004-05-27	03:11:16.850	35.980	-120.515	16.25	37102s	0.35
2004-05-27	04:15:37.300	35.980	-120.515	16.75	37140ss	0.10
2004-05-27	05:37:38.650	35.980	-120.515	16.25	37102s	0.30
2004-05-27	05:38:19.300	35.980	-120.515	16.25	37102s	0.25
2004-05-27	05:39:01.250	35.980	-120.515	16.25	37102s	0.45
2004-05-27	05:39:12.450	35.980	-120.515	16.25	37102s	0.20
2004-05-27	05:39:54.200	35.980	-120.515	16.75	37140ss	0.20
2004-05-27	05:40:15.000	35.980	-120.515	16.25	37102s	0.40
2004-05-27	05:41:33.550	35.980	-120.515	16.75	37140ss	0.30
2004-05-27	08:22:08.800	35.980	-120.515	16.75	37140ss	0.20
2004-05-27	23:22:09.600	35.980	-120.515	16.75	37140ss	0.15
2004-05-29	03:12:32.550	35.980	-120.515	16.75	37140ss	0.20
2004-05-29	05:24:53.000	35.980	-120.515	16.25	37102s	0.35
2004-05-29	05:25:07.250	35.980	-120.515	16.25	37102s	0.15
2004-05-29	05:25:32.850	35.980	-120.515	16.25	37102s	0.20
2004-05-29	05:25:41.800	35.980	-120.515	16.25	37102s	0.20
2004-05-29	05:25:55.100	35.980	-120.515	16.25	37102s	0.15
2004-05-29	06:36:32.550	35.980	-120.515	16.25	37102s	0.20
2004-05-29	06:36:51.750	35.980	-120.515	16.25	37102s	0.20
2004-05-29	06:37:46.650	35.980	-120.515	16.75	37140ss	0.20
2004-05-29	06:37:55.900	35.980	-120.515	16.75	37140ss	0.25
2004-05-29	07:06:48.900	35.980	-120.515	16.25	37102s	0.20
2004-05-29	21:55:25.300	35.980	-120.515	16.75	37140ss	0.15
2004-06-10	16:22:47.100	35.980	-120.515	16.25	37102s	0.15
2004-06-10	17:41:41.450	35.980	-120.515	16.25	37102s	0.20
2004-06-10	23:03:14.600	35.980	-120.515	16.25	37102s	0.60
2004-06-10	23:03:26.900	35.980	-120.515	16.25	37102s	0.10
2004-06-10	23:03:35.800	35.980	-120.515	16.25	37102s	0.20
2004-06-11	02:34:16.500	35.980	-120.515	16.75	37140ss	0.15
2004-06-11	02:34:39.650	35.980	-120.515	16.75	37140ss	0.20
2004-06-11	02:40:43.600	35.980	-120.515	16.25	37102s	0.20
2004-06-11	08:06:54.050	35.980	-120.515	16.75	37140ss	0.10
2004-06-11	08:58:01.650	35.980	-120.515	16.25	37102s	0.15
2004-06-11	10:11:19.550	35.980	-120.515	16.75	37140ss	0.25
2004-06-12	01:52:22.400	35.980	-120.515	16.25	37102s	0.20
2004-06-12	01:52:49.500	35.980	-120.515	16.25	37102s	0.10
2004-06-12	03:22:07.000	35.980	-120.515	16.75	37140ss	0.30
2004-06-12	03:22:29.700	35.980	-120.515	16.75	37140ss	0.20
2004-06-12	08:02:55.350	35.980	-120.515	16.75	37140ss	0.10
2004-06-12	08:03:03.150	35.980	-120.515	16.75	37140ss	0.10
2004-06-12	10:39:41.400	35.980	-120.515	16.75	37140ss	0.15
2004-06-29	04:48:40.050	35.980	-120.515	16.25	37102s	0.35
2004-06-29	06:10:54.600	35.980	-120.515	16.25	37102s	0.10
2004-06-29	06:11:07.850	35.980	-120.515	16.25	37102s	0.15
2004-07-09	04:40:07.400	35.980	-120.515	16.25	37102s	0.15
2004-07-09	08:00:25.150	35.980	-120.515	16.25	37102s	0.60
2004-07-09	11:16:52.950	35.980	-120.515	16.25	37102s	0.60
2004-07-09	11:17:27.850	35.980	-120.515	16.25	37102s	0.15
2004-07-09	11:18:11.550	35.980	-120.515	16.25	37102s	0.55
2004-08-02	17:53:04.000	35.980	-120.515	16.25	37102s	0.10
2004-08-02	17:53:36.000	35.980	-120.515	16.25	37102s	0.20
2004-08-02	18:47:47.100	35.980	-120.515	16.25	37102s	0.35
2004-08-02	23:06:20.000	35.980	-120.515	16.25	37102s	0.35
2004-08-02	23:07:09.500	35.980	-120.515	16.25	37102s	0.40
2004-08-02	23:07:21.000	35.980	-120.515	16.25	37102s	0.25
2004-08-02	23:07:27.650	35.980	-120.515	16.25	37102s	0.20
2004-08-03	01:12:00.550	35.980	-120.515	16.75	37140ss	0.20
2004-08-03	03:13:09.750	35.980	-120.515	16.75	37140ss	0.10
2004-08-03	05:37:52.250	35.980	-120.515	16.75	37140ss	0.10
2004-08-03	05:37:59.800	35.980	-120.515	16.75	37140ss	0.20
2004-08-03	08:57:51.250	35.980	-120.515	16.75	37140ss	0.20
2004-08-03	10:34:09.950	35.980	-120.515	16.75	37140ss	0.10
2004-08-03	10:34:59.750	35.980	-120.515	16.25	37102s	0.15
2004-08-03	10:36:07.200	35.980	-120.515	16.25	37102s	0.15
2004-08-03	15:16:13.350	35.980	-120.515	16.75	37140ss	0.25
2004-08-03	15:16:23.200	35.980	-120.515	16.75	37140ss	0.20
2004-08-03	22:56:59.200	35.980	-120.515	16.25	37102s	0.15
2004-08-07	09:45:41.450	35.980	-120.515	16.75	37140ss	0.15
2004-08-07	09:46:45.800	35.980	-120.515	16.75	37140ss	0.10
2004-08-07	09:46:54.900	35.980	-120.515	16.75	37140ss	0.45
2004-08-07	16:37:43.550	35.980	-120.515	16.75	37140ss	0.30
2004-08-09	07:01:49.400	35.980	-120.515	16.75	37140ss	0.30
2004-08-09	09:59:42.100	35.980	-120.515	16.25	37102s	0.15
2004-08-09	09:59:56.750	35.980	-120.515	16.25	37102s	0.20
2004-08-09	10:42:06.850	35.980	-120.515	16.25	37102s	0.40
2004-08-09	11:28:24.200	35.980	-120.515	16.25	37102s	0.10
2004-08-09	11:28:30.500	35.980	-120.515	16.25	37102s	0.10
2004-08-09	12:05:47.500	35.980	-120.515	16.25	37102s	0.45
2004-08-09	13:07:04.300	35.980	-120.515	16.75	37140ss	0.15
2004-08-09	15:47:31.350	35.980	-120.515	16.25	37102s	0.35
2004-08-09	15:47:49.800	35.980	-120.515	16.25	37102s	0.30
2004-08-09	15:49:19.800	35.980	-120.515	16.75	37140ss	0.25
2004-08-09	16:27:59.550	35.980	-120.515	16.75	37140ss	0.10
2004-08-09	18:35:49.950	35.980	-120.515	16.25	37102s	0.10
2004-08-09	18:37:09.700	35.980	-120.515	16.75	37140ss	0.40
2004-08-09	21:16:54.750	35.980	-120.515	16.25	37102s	0.15
2004-08-10	08:03:54.600	35.980	-120.515	16.25	37102s	0.25
2004-08-10	08:04:28.700	35.980	-120.515	16.25	37102s	0.20
2004-08-10	08:04:43.150	35.980	-120.515	16.25	37102s	0.20
2004-08-10	08:04:56.550	35.980	-120.515	16.25	37102s	0.10
2004-08-10	08:05:07.650	35.980	-120.515	16.25	37102s	0.10
2004-08-10	11:28:54.800	35.980	-120.515	16.75	37140ss	0.60
2004-08-10	11:29:01.850	35.980	-120.515	16.75	37140ss	0.10
2004-08-10	11:40:54.200	35.980	-120.515	16.75	37140ss	0.15
2004-08-10	16:29:04.000	35.980	-120.515	16.25	37102s	0.15
2004-08-10	16:30:10.100	35.980	-120.515	16.25	37102s	0.25
2004-08-10	18:31:14.050	35.980	-120.515	16.25	37102s	0.25
2004-08-10	18:44:47.650	35.980	-120.515	16.75	37140ss	0.15
2004-08-11	10:29:16.000	35.980	-120.515	16.25	37102s	0.25
2004-08-11	10:29:31.950	35.980	-120.515	16.25	37102s	0.20
2004-08-11	10:29:43.800	35.980	-120.515	16.25	37102s	0.25
2004-08-11	10:33:50.550	35.980	-120.515	16.25	37102s	0.35
2004-08-11	21:30:32.400	35.980	-120.515	16.25	37102s	0.20
2004-08-11	22:40:16.700	35.980	-120.515	16.25	37102s	0.30
2004-08-18	03:30:50.500	35.980	-120.515	16.25	37102s	0.20
2004-08-18	04:27:43.700	35.980	-120.515	16.25	37102s	0.30
2004-08-18	04:29:09.050	35.980	-120.515	16.25	37102s	0.60
2004-08-29	16:34:37.450	35.980	-120.515	16.75	37140ss	0.10
2004-08-29	17:51:30.450	35.980	-120.515	16.75	37140ss	0.20
2004-08-29	19:16:46.900	35.980	-120.515	16.75	37140ss	0.10
2004-08-29	21:27:25.950	35.980	-120.515	16.75	37140ss	0.10
2004-08-29	21:27:41.900	35.980	-120.515	16.75	37140ss	0.10
2004-08-29	21:27:50.050	35.980	-120.515	16.75	37140ss	0.25
2004-08-29	23:39:17.000	35.980	-120.515	16.75	37140ss	0.60
2004-08-30	01:39:54.150	35.980	-120.515	16.75	37140ss	0.10
2004-08-30	13:45:42.200	35.980	-120.515	16.75	37140ss	0.10
2004-09-09	15:52:09.550	35.980	-120.515	16.25	37102s	0.25
2004-09-09	18:06:13.550	35.980	-120.515	16.25	37102s	0.35
2004-09-10	08:55:09.900	35.980	-120.515	16.25	37102s	0.15
2004-09-10	08:55:17.650	35.980	-120.515	16.25	37102s	0.10
2004-09-10	08:55:28.050	35.980	-120.515	16.25	37102s	0.10
2004-09-10	08:56:01.950	35.980	-120.515	16.25	37102s	0.10
2004-09-10	08:56:13.050	35.980	-120.515	16.25	37102s	0.20
2004-09-10	10:59:38.000	35.980	-120.515	16.75	37140ss	0.20
2004-09-10	15:11:40.350	35.980	-120.515	16.75	37140ss	0.25
2004-09-29	00:11:57.150	35.980	-120.515	16.25	37102s	0.25
2004-09-29	00:12:31.600	35.980	-120.515	16.25	37102s	0.25
2004-09-29	00:44:41.300	35.980	-120.515	16.75	37140ss	0.25
2004-09-29	02:30:29.950	35.980	-120.515	16.25	37102s	0.25
2004-09-29	02:30:56.250	35.980	-120.515	16.25	37102s	0.55
2004-09-29	02:32:28.350	35.980	-120.515	16.25	37102s	0.15
2004-09-29	06:02:01.000	35.980	-120.515	16.25	37102s	0.15
2004-09-29	06:02:19.200	35.980	-120.515	16.25	37102s	0.10
2004-09-29	06:43:16.200	35.980	-120.515	16.75	37140ss	0.10
2004-09-29	07:14:43.900	35.980	-120.515	16.75	37140ss	0.10
2004-09-29	07:57:10.450	35.980	-120.515	16.75	37140ss	0.10
2004-09-29	08:24:34.150	35.980	-120.515	16.75	37140ss	0.10
2004-09-29	08:24:48.550	35.980	-120.515	16.75	37140ss	0.20
2004-09-29	08:30:06.200	35.980	-120.515	16.25	37102s	0.15
2004-09-29	08:51:46.100	35.980	-120.515	16.75	37140ss	0.10
2004-09-29	09:22:12.650	35.980	-120.515	16.75	37140ss	0.35
2004-09-29	09:49:04.700	35.980	-120.515	16.25	37102s	0.10
2004-09-29	09:52:21.250	35.980	-120.515	16.25	37102s	0.30
2004-09-29	09:52:37.450	35.980	-120.515	16.25	37102s	0.20
2004-09-29	09:55:05.450	35.980	-120.515	16.75	37140ss	0.20
2004-09-29	11:39:35.150	35.980	-120.515	16.75	37140ss	0.30
2004-09-29	11:39:43.050	35.980	-120.515	16.75	37140ss	0.15
2004-09-29	12:07:24.950	35.980	-120.515	16.25	37102s	0.35
2004-09-29	13:02:39.350	35.980	-120.515	16.75	37140ss	0.15
2004-09-29	13:02:50.650	35.980	-120.515	16.75	37140ss	0.20
2004-09-29	16:18:07.000	35.980	-120.515	16.25	37102s	0.10
2004-09-29	16:18:26.900	35.980	-120.515	16.75	37140ss	0.10
2004-09-29	17:58:12.300	35.980	-120.515	16.25	37102s	0.30
2004-09-29	18:29:30.800	35.980	-120.515	16.25	37102s	0.15
2004-09-29	18:30:15.500	35.980	-120.515	16.25	37102s	0.20
2004-09-29	18:30:24.850	35.980	-120.515	16.25	37102s	0.15
2004-09-29	19:31:00.400	35.980	-120.515	16.75	37140ss	0.20
2004-09-29	20:30:02.950	35.980	-120.515	16.25	37102s	0.20
2004-09-29	20:55:06.850	35.980	-120.515	16.75	37140ss	0.60
2004-09-29	21:14:04.500	35.980	-120.515	16.75	37140ss	0.10
2004-09-29	22:05:17.800	35.980	-120.515	16.25	37102s	0.10
2004-09-29	22:06:15.000	35.980	-120.515	16.25	37102s	0.30
2004-09-29	23:57:56.600	35.980	-120.515	16.75	37140ss	0.20
2004-09-30	00:16:44.050	35.980	-120.515	16.25	37102s	0.30
2004-09-30	00:16:58.500	35.980	-120.515	16.25	37102s	0.20
2004-09-30	00:18:06.300	35.980	-120.515	16.75	37140ss	0.10
2004-09-30	00:18:17.750	35.980	-120.515	16.25	37102s	0.20
2004-09-30	00:18:31.350	35.980	-120.515	16.75	37140ss	0.10
2004-09-30	00:59:20.350	35.980	-120.515	16.75	37140ss	0.20
2004-09-30	02:04:53.150	35.980	-120.515	16.25	37102s	0.10
2004-09-30	02:05:31.500	35.980	-120.515	16.25	37102s	0.25
2004-09-30	02:05:39.900	35.980	-120.515	16.25	37102s	0.25
2004-09-30	03:16:24.000	35.980	-120.515	16.25	37102s	0.25
2004-09-30	03:17:41.000	35.980	-120.515	16.25	37102s	0.50
2004-09-30	04:29:09.350	35.980	-120.515	16.75	37140ss	0.25
2004-09-30	05:07:24.900	35.980	-120.515	16.25	37102s	0.15
2004-09-30	05:08:46.100	35.980	-120.515	16.25	37102s	0.20
2004-09-30	05:27:26.900	35.980	-120.515	16.75	37140ss	0.10
2004-09-30	07:06:11.000	35.980	-120.515	16.75	37140ss	0.15
2004-09-30	07:26:40.050	35.980	-120.515	16.25	37102s	0.15
2004-09-30	08:12:09.500	35.980	-120.515	16.75	37140ss	0.20
2004-09-30	09:07:27.600	35.980	-120.515	16.75	37140ss	0.10
2004-09-30	09:45:15.600	35.980	-120.515	16.25	37102s	0.20
2004-09-30	09:45:28.800	35.980	-120.515	16.25	37102s	0.10
2004-09-30	09:46:10.250	35.980	-120.515	16.25	37102s	0.30
2004-09-30	10:35:32.450	35.980	-120.515	16.75	37140ss	0.35
2004-09-30	10:55:00.450	35.980	-120.515	16.75	37140ss	0.10
2004-09-30	10:55:06.900	35.980	-120.515	16.75	37140ss	0.25
2004-09-30	11:10:31.700	35.980	-120.515	16.25	37102s	0.10
2004-09-30	11:10:37.700	35.980	-120.515	16.25	37102s	0.20
2004-09-30	11:26:50.350	35.980	-120.515	16.25	37102s	0.25
2004-09-30	11:41:46.300	35.980	-120.515	16.75	37140ss	0.20
2004-09-30	11:55:59.200	35.980	-120.515	16.25	37102s	0.30
2004-09-30	11:56:46.450	35.980	-120.515	16.75	37140ss	0.20
2004-09-30	12:40:48.500	35.980	-120.515	16.25	37102s	0.45
2004-09-30	12:50:45.450	35.980	-120.515	16.25	37102s	0.25
2004-09-30	12:51:02.350	35.980	-120.515	16.75	37140ss	0.20
2004-09-30	13:17:08.050	35.980	-120.515	16.75	37140ss	0.15
2004-09-30	13:36:18.350	35.980	-120.515	16.75	37140ss	0.20
2004-09-30	13:36:26.700	35.980	-120.515	16.75	37140ss	0.20
2004-09-30	14:10:50.650	35.980	-120.515	16.75	37140ss	0.10
2004-09-30	14:36:42.000	35.980	-120.515	16.25	37102s	0.10
2004-09-30	14:44:35.250	35.980	-120.515	16.75	37140ss	0.10
2004-09-30	15:34:08.400	35.980	-120.515	16.75	37140ss	0.10
2004-09-30	15:36:25.850	35.980	-120.515	16.25	37102s	0.10
2004-09-30	15:57:58.200	35.980	-120.515	16.75	37140ss	0.25
2004-09-30	16:20:27.050	35.980	-120.515	16.75	37140ss	0.10
2004-09-30	16:48:39.250	35.980	-120.515	16.25	37102s	0.15
2004-09-30	16:51:14.300	35.980	-120.515	16.75	37140ss	0.15
2004-09-30	18:26:58.300	35.980	-120.515	16.25	37102s	0.15
2004-09-30	18:27:10.550	35.980	-120.515	16.25	37102s	0.40
2004-09-30	20:23:41.650	35.980	-120.515	16.75	37140ss	0.20
2004-09-30	20:40:02.350	35.980	-120.515	16.75	37140ss	0.10
2004-09-30	20:48:16.300	35.980	-120.515	16.25	37102s	0.10
2004-09-30	21:30:13.500	35.980	-120.515	16.75	37140ss	0.10
2004-09-30	21:38:44.650	35.980	-120.515	16.25	37102s	0.10
2004-09-30	22:21:28.000	35.980	-120.515	16.25	37102s	0.15
2004-09-30	22:21:35.450	35.980	-120.515	16.25	37102s	0.20
2004-09-30	22:22:29.700	35.980	-120.515	16.75	37140ss	0.15
2004-09-30	22:46:56.800	35.980	-120.515	16.25	37102s	0.45
2004-09-30	23:43:31.850	35.980	-120.515	16.25	37102s	0.20
2004-10-01	00:04:57.550	35.980	-120.515	16.75	37140ss	0.10
2004-10-01	00:07:45.000	35.980	-120.515	16.25	37102s	0.20
2004-10-01	00:21:45.750	35.980	-120.515	16.75	37140ss	0.20
2004-10-01	00:46:33.300	35.980	-120.515	16.75	37140ss	0.20
2004-10-01	00:46:45.200	35.980	-120.515	16.75	37140ss	0.20
2004-10-01	01:14:24.000	35.980	-120.515	16.25	37102s	0.25
2004-10-01	01:47:26.050	35.980	-120.515	16.75	37140ss	0.10
2004-10-01	02:06:56.300	35.980	-120.515	16.25	37102s	0.10
2004-10-01	02:07:04.850	35.980	-120.515	16.25	37102s	0.15
2004-10-01	02:07:41.550	35.980	-120.515	16.25	37102s	0.25
2004-10-01	02:27:43.500	35.980	-120.515	16.75	37140ss	0.15
2004-10-01	02:45:28.850	35.980	-120.515	16.25	37102s	0.10
2004-10-01	03:00:03.500	35.980	-120.515	16.25	37102s	0.20
2004-10-01	03:16:52.850	35.980	-120.515	16.75	37140ss	0.10
2004-10-01	03:17:09.200	35.980	-120.515	16.75	37140ss	0.20
2004-10-01	03:41:34.150	35.980	-120.515	16.75	37140ss	0.10
2004-10-01	04:02:12.750	35.980	-120.515	16.25	37102s	0.10
2004-10-01	04:02:38.250	35.980	-120.515	16.25	37102s	0.15
2004-10-01	04:05:45.850	35.980	-120.515	16.75	37140ss	0.20
2004-10-01	04:05:54.600	35.980	-120.515	16.75	37140ss	0.10
2004-10-01	04:32:07.800	35.980	-120.515	16.75	37140ss	0.10
2004-10-01	04:52:18.600	35.980	-120.515	16.75	37140ss	0.20
2004-10-01	05:12:14.150	35.980	-120.515	16.75	37140ss	0.15
2004-10-01	05:30:36.050	35.980	-120.515	16.75	37140ss	0.55
2004-10-01	06:07:54.250	35.980	-120.515	16.25	37102s	0.20
2004-10-01	06:08:01.850	35.980	-120.515	16.25	37102s	0.20
2004-10-01	06:08:13.650	35.980	-120.515	16.25	37102s	0.20
2004-10-01	06:51:27.200	35.980	-120.515	16.75	37140ss	0.20
2004-10-01	07:18:34.450	35.980	-120.515	16.75	37140ss	0.20
2004-10-01	07:26:22.800	35.980	-120.515	16.25	37102s	0.15
2004-10-01	07:26:29.800	35.980	-120.515	16.25	37102s	0.10
2004-10-01	07:27:14.550	35.980	-120.515	16.75	37140ss	0.10
2004-10-01	07:29:12.100	35.980	-120.515	16.25	37102s	0.30
2004-10-01	07:52:16.750	35.980	-120.515	16.75	37140ss	0.20
2004-10-01	08:09:44.200	35.980	-120.515	16.75	37140ss	0.10
2004-10-01	08:15:33.950	35.980	-120.515	16.25	37102s	0.15
2004-10-01	08:15:41.750	35.980	-120.515	16.25	37102s	0.20
2004-10-01	08:15:57.850	35.980	-120.515	16.75	37140ss	0.10
2004-10-01	09:02:06.950	35.980	-120.515	16.75	37140ss	0.20
2004-10-01	09:02:13.100	35.980	-120.515	16.75	37140ss	0.20
2004-10-01	09:04:18.650	35.980	-120.515	16.75	37140ss	0.20
2004-10-01	09:36:44.700	35.980	-120.515	16.75	37140ss	0.15
2004-10-01	09:42:01.150	35.980	-120.515	16.25	37102s	0.35
2004-10-01	09:42:33.650	35.980	-120.515	16.25	37102s	0.20
2004-10-01	09:42:50.600	35.980	-120.515	16.25	37102s	0.20
2004-10-01	09:43:25.800	35.980	-120.515	16.75	37140ss	0.10
2004-10-01	10:05:53.250	35.980	-120.515	16.75	37140ss	0.20
2004-10-01	10:23:23.600	35.980	-120.515	16.75	37140ss	0.20
2004-10-01	10:27:52.050	35.980	-120.515	16.25	37102s	0.35
2004-10-01	10:48:48.000	35.980	-120.515	16.75	37140ss	0.10
2004-10-01	10:49:31.050	35.980	-120.515	16.25	37102s	0.10
2004-10-01	11:16:13.700	35.980	-120.515	16.75	37140ss	0.20
2004-10-01	11:42:42.350	35.980	-120.515	16.75	37140ss	0.15
2004-10-01	11:42:50.450	35.980	-120.515	16.75	37140ss	0.20
2004-10-01	12:10:18.300	35.980	-120.515	16.25	37102s	0.15
2004-10-01	12:10:29.200	35.980	-120.515	16.25	37102s	0.15
2004-10-01	12:10:36.050	35.980	-120.515	16.25	37102s	0.30
2004-10-01	12:11:15.100	35.980	-120.515	16.75	37140ss	0.20
2004-10-01	12:12:00.850	35.980	-120.515	16.25	37102s	0.20
2004-10-01	12:34:49.800	35.980	-120.515	16.25	37102s	0.25
2004-10-01	12:35:30.250	35.980	-120.515	16.25	37102s	0.25
2004-10-01	12:37:08.450	35.980	-120.515	16.25	37102s	0.40
2004-10-01	13:18:29.900	35.980	-120.515	16.25	37102s	0.60
2004-10-01	13:24:59.200	35.980	-120.515	16.25	37102s	0.15
2004-10-01	13:51:49.700	35.980	-120.515	16.25	37102s	0.40
2004-10-01	13:51:59.500	35.980	-120.515	16.25	37102s	0.15
2004-10-01	14:46:09.500	35.980	-120.515	16.75	37140ss	0.20
2004-10-01	15:03:01.800	35.980	-120.515	16.25	37102s	0.15
2004-10-01	15:03:37.100	35.980	-120.515	16.25	37102s	0.20
2004-10-01	15:08:40.050	35.980	-120.515	16.25	37102s	0.25
2004-10-01	15:17:59.100	35.980	-120.515	16.75	37140ss	0.15
2004-10-01	16:20:33.450	35.980	-120.515	16.25	37102s	0.20
2004-10-01	16:33:50.550	35.980	-120.515	16.25	37102s	0.10
2004-10-01	16:34:45.300	35.980	-120.515	16.25	37102s	0.55
2004-10-01	17:36:44.700	35.980	-120.515	16.75	37140ss	0.35
2004-10-01	18:25:47.200	35.980	-120.515	16.75	37140ss	0.10
2004-10-01	18:46:50.000	35.980	-120.515	16.75	37140ss	0.20
2004-10-01	19:20:17.000	35.980	-120.515	16.75	37140ss	0.15
2004-10-01	19:20:32.500	35.980	-120.515	16.75	37140ss	0.30
2004-10-01	19:34:45.100	35.980	-120.515	16.75	37140ss	0.15
2004-10-01	19:55:09.000	35.980	-120.515	16.25	37102s	0.60
2004-10-01	19:55:45.350	35.980	-120.515	16.25	37102s	0.10
2004-10-01	19:55:58.750	35.980	-120.515	16.75	37140ss	0.20
2004-10-01	20:57:55.350	35.980	-120.515	16.25	37102s	0.55
2004-10-01	21:01:41.850	35.980	-120.515	16.75	37140ss	0.10
2004-10-01	21:30:13.400	35.980	-120.515	16.25	37102s	0.45
2004-10-01	21:54:28.000	35.980	-120.515	16.75	37140ss	0.25
2004-10-01	22:30:03.000	35.980	-120.515	16.75	37140ss	0.20
2004-10-01	22:58:28.300	35.980	-120.515	16.25	37102s	0.10
2004-10-01	23:00:32.400	35.980	-120.515	16.75	37140ss	0.35
2004-10-01	23:00:46.850	35.980	-120.515	16.75	37140ss	0.20
2004-10-01	23:41:49.650	35.980	-120.515	16.75	37140ss	0.10
2004-10-02	00:34:28.850	35.980	-120.515	16.25	37102s	0.35
2004-10-02	00:34:42.800	35.980	-120.515	16.25	37102s	0.15
2004-10-02	00:34:49.950	35.980	-120.515	16.25	37102s	0.10
2004-10-02	01:14:07.100	35.980	-120.515	16.75	37140ss	0.20
2004-10-02	01:14:14.150	35.980	-120.515	16.75	37140ss	0.20
2004-10-02	02:24:22.100	35.980	-120.515	16.25	37102s	0.20
2004-10-02	02:24:40.550	35.980	-120.515	16.25	37102s	0.10
2004-10-02	02:24:47.250	35.980	-120.515	16.25	37102s	0.10
2004-10-02	02:55:15.200	35.980	-120.515	16.75	37140ss	0.15
2004-10-02	03:10:50.600	35.980	-120.515	16.75	37140ss	0.15
2004-10-02	03:40:40.900	35.980	-120.515	16.25	37102s	0.20
2004-10-02	03:42:11.400	35.980	-120.515	16.25	37102s	0.20
2004-10-02	03:42:43.750	35.980	-120.515	16.75	37140ss	0.20
2004-10-02	04:15:45.750	35.980	-120.515	16.75	37140ss	0.20
2004-10-02	04:29:49.400	35.980	-120.515	16.75	37140ss	0.20
2004-10-02	04:45:55.450	35.980	-120.515	16.25	37102s	0.35
2004-10-02	04:46:04.550	35.980	-120.515	16.25	37102s	0.15
2004-10-02	04:46:29.900	35.980	-120.515	16.25	37102s	0.10
2004-10-02	05:26:15.750	35.980	-120.515	16.75	37140ss	0.20
2004-10-02	05:35:42.250	35.980	-120.515	16.75	37140ss	0.10
2004-10-02	05:42:38.700	35.980	-120.515	16.25	37102s	0.35
2004-10-02	06:08:19.300	35.980	-120.515	16.75	37140ss	0.20
2004-10-02	06:15:29.050	35.980	-120.515	16.75	37140ss	0.15
2004-10-02	06:16:15.100	35.980	-120.515	16.75	37140ss	0.20
2004-10-02	06:42:30.600	35.980	-120.515	16.75	37140ss	0.15
2004-10-02	06:51:56.250	35.980	-120.515	16.25	37102s	0.20
2004-10-02	06:52:07.750	35.980	-120.515	16.25	37102s	0.10
2004-10-02	06:56:15.750	35.980	-120.515	16.75	37140ss	0.20
2004-10-02	07:12:53.450	35.980	-120.515	16.75	37140ss	0.10
2004-10-02	08:06:25.900	35.980	-120.515	16.25	37102s	0.20
2004-10-02	08:11:03.650	35.980	-120.515	16.25	37102s	0.30
2004-10-02	08:14:40.850	35.980	-120.515	16.75	37140ss	0.20
2004-10-02	08:14:50.400	35.980	-120.515	16.75	37140ss	0.10
2004-10-02	08:51:24.550	35.980	-120.515	16.75	37140ss	0.20
2004-10-02	09:12:37.000	35.980	-120.515	16.25	37102s	0.10
2004-10-02	09:18:40.950	35.980	-120.515	16.75	37140ss	0.15
2004-10-02	09:26:38.450	35.980	-120.515	16.25	37102s	0.15
2004-10-02	09:26:57.250	35.980	-120.515	16.25	37102s	0.20
2004-10-02	09:27:12.200	35.980	-120.515	16.25	37102s	0.25
2004-10-02	09:27:33.050	35.980	-120.515	16.25	37102s	0.40
2004-10-02	09:46:45.500	35.980	-120.515	16.75	37140ss	0.10
2004-10-02	10:14:28.200	35.980	-120.515	16.75	37140ss	0.20
2004-10-02	10:18:15.650	35.980	-120.515	16.25	37102s	0.40
2004-10-02	10:37:38.550	35.980	-120.515	16.75	37140ss	0.20
2004-10-02	10:44:15.550	35.980	-120.515	16.25	37102s	0.25
2004-10-02	11:24:25.750	35.980	-120.515	16.25	37102s	0.40
2004-10-02	11:24:51.050	35.980	-120.515	16.25	37102s	0.15
2004-10-02	11:25:05.700	35.980	-120.515	16.25	37102s	0.10
2004-10-02	11:25:44.950	35.980	-120.515	16.75	37140ss	0.10
2004-10-02	11:26:35.700	35.980	-120.515	16.25	37102s	0.30
2004-10-02	11:55:48.150	35.980	-120.515	16.75	37140ss	0.10
2004-10-02	11:56:23.500	35.980	-120.515	16.25	37102s	0.60
2004-10-02	11:57:05.750	35.980	-120.515	16.75	37140ss	0.20
2004-10-02	12:09:28.300	35.980	-120.515	16.75	37140ss	0.10
2004-10-02	12:37:22.000	35.980	-120.515	16.25	37102s	0.20
2004-10-02	12:38:06.450	35.980	-120.515	16.75	37140ss	0.20
2004-10-02	12:52:13.750	35.980	-120.515	16.25	37102s	0.25
2004-10-02	12:54:55.100	35.980	-120.515	16.75	37140ss	0.15
2004-10-02	13:07:52.850	35.980	-120.515	16.75	37140ss	0.20
2004-10-02	13:35:29.450	35.980	-120.515	16.25	37102s	0.40
2004-10-02	13:35:51.700	35.980	-120.515	16.25	37102s	0.15
2004-10-02	13:37:13.600	35.980	-120.515	16.25	37102s	0.25
2004-10-02	13:44:31.350	35.980	-120.515	16.25	37102s	0.20
2004-10-02	15:24:29.950	35.980	-120.515	16.25	37102s	0.30
2004-10-02	16:13:21.600	35.980	-120.515	16.25	37102s	0.20
2004-10-02	16:13:31.850	35.980	-120.515	16.25	37102s	0.30
2004-10-02	16:13:41.050	35.980	-120.515	16.25	37102s	0.20
2004-10-02	16:13:55.350	35.980	-120.515	16.25	37102s	0.20
2004-10-02	16:14:03.900	35.980	-120.515	16.25	37102s	0.40
2004-10-02	16:19:26.250	35.980	-120.515	16.75	37140ss	0.20
2004-10-02	16:19:52.250	35.980	-120.515	16.75	37140ss	0.10
2004-10-02	17:18:07.950	35.980	-120.515	16.75	37140ss	0.20
2004-10-02	17:22:24.550	35.980	-120.515	16.25	37102s	0.20
2004-10-02	17:23:36.050	35.980	-120.515	16.25	37102s	0.20
2004-10-02	17:23:57.300	35.980	-120.515	16.25	37102s	0.40
2004-10-02	18:07:09.250	35.980	-120.515	16.75	37140ss	0.25
2004-10-02	18:29:33.150	35.980	-120.515	16.25	37102s	0.30
2004-10-02	18:30:12.300	35.980	-120.515	16.25	37102s	0.25
2004-10-02	18:56:30.450	35.980	-120.515	16.75	37140ss	0.20
2004-10-02	18:57:57.000	35.980	-120.515	16.75	37140ss	0.10
2004-10-02	19:20:41.000	35.980	-120.515	16.75	37140ss	0.25
2004-10-02	19:51:49.000	35.980	-120.515	16.25	37102s	0.10
2004-10-02	19:52:04.150	35.980	-120.515	16.25	37102s	0.10
2004-10-02	19:52:22.400	35.980	-120.515	16.75	37140ss	0.20
2004-10-02	19:52:31.800	35.980	-120.515	16.75	37140ss	0.10
2004-10-02	19:53:03.400	35.980	-120.515	16.25	37102s	0.60
2004-10-02	19:53:18.450	35.980	-120.515	16.25	37102s	0.10
2004-10-02	20:28:41.050	35.980	-120.515	16.75	37140ss	0.20
2004-10-02	20:28:48.050	35.980	-120.515	16.75	37140ss	0.15
2004-10-02	20:29:01.900	35.980	-120.515	16.75	37140ss	0.35
2004-10-02	20:34:52.400	35.980	-120.515	16.25	37102s	0.25
2004-10-02	21:15:54.900	35.980	-120.515	16.25	37102s	0.25
2004-10-02	21:37:35.750	35.980	-120.515	16.75	37140ss	0.20
2004-10-02	22:01:31.450	35.980	-120.515	16.25	37102s	0.10
2004-10-02	22:04:27.100	35.980	-120.515	16.25	37102s	0.25
2004-10-02	22:09:04.700	35.980	-120.515	16.75	37140ss	0.10
2004-10-02	22:09:51.900	35.980	-120.515	16.75	37140ss	0.20
2004-10-02	22:10:05.700	35.980	-120.515	16.25	37102s	0.20
2004-10-02	23:32:50.850	35.980	-120.515	16.25	37102s	0.55
2004-10-02	23:42:23.800	35.980	-120.515	16.75	37140ss	0.15
2004-10-02	23:54:05.500	35.980	-120.515	16.25	37102s	0.20
2004-10-03	00:19:40.500	35.980	-120.515	16.25	37102s	0.20
2004-10-03	00:19:48.900	35.980	-120.515	16.75	37140ss	0.20
2004-10-03	00:19:54.950	35.980	-120.515	16.75	37140ss	0.10
2004-10-03	01:10:32.350	35.980	-120.515	16.75	37140ss	0.20
2004-10-03	01:22:27.350	35.980	-120.515	16.25	37102s	0.20
2004-10-03	01:22:44.150	35.980	-120.515	16.25	37102s	0.15
2004-10-03	01:23:18.200	35.980	-120.515	16.75	37140ss	0.10
2004-10-03	01:54:06.600	35.980	-120.515	16.75	37140ss	0.15
2004-10-03	02:07:41.100	35.980	-120.515	16.25	37102s	0.15
2004-10-03	02:12:55.750	35.980	-120.515	16.75	37140ss	0.20
2004-10-03	02:35:01.450	35.980	-120.515	16.75	37140ss	0.20
2004-10-03	02:35:09.600	35.980	-120.515	16.25	37102s	0.25
2004-10-03	02:41:28.050	35.980	-120.515	16.75	37140ss	0.20
2004-10-03	02:44:22.850	35.980	-120.515	16.25	37102s	0.20
2004-10-03	02:44:29.000	35.980	-120.515	16.25	37102s	0.10
2004-10-03	02:44:59.250	35.980	-120.515	16.25	37102s	0.25
2004-10-03	03:01:25.100	35.980	-120.515	16.25	37102s	0.35
2004-10-03	04:01:36.900	35.980	-120.515	16.75	37140ss	0.20
2004-10-03	04:20:16.300	35.980	-120.515	16.25	37102s	0.10
2004-10-03	04:21:03.900	35.980	-120.515	16.25	37102s	0.10
2004-10-03	04:21:12.500	35.980	-120.515	16.25	37102s	0.60
2004-10-03	04:43:35.900	35.980	-120.515	16.75	37140ss	0.10
2004-10-03	04:52:13.200	35.980	-120.515	16.75	37140ss	0.10
2004-10-03	05:10:51.950	35.980	-120.515	16.75	37140ss	0.10
2004-10-03	05:41:15.450	35.980	-120.515	16.25	37102s	0.30
2004-10-03	05:41:34.400	35.980	-120.515	16.25	37102s	0.10
2004-10-03	05:41:44.150	35.980	-120.515	16.25	37102s	0.60
2004-10-03	05:43:16.200	35.980	-120.515	16.25	37102s	0.20
2004-10-03	06:04:11.300	35.980	-120.515	16.75	37140ss	0.10
2004-10-03	06:04:56.200	35.980	-120.515	16.75	37140ss	0.25
2004-10-03	06:35:37.300	35.980	-120.515	16.75	37140ss	0.10
2004-10-03	06:35:53.050	35.980	-120.515	16.75	37140ss	0.15
2004-10-03	07:01:43.600	35.980	-120.515	16.75	37140ss	0.10
2004-10-03	07:04:52.350	35.980	-120.515	16.25	37102s	0.20
2004-10-03	07:05:00.850	35.980	-120.515	16.25	37102s	0.20
2004-10-03	07:05:21.800	35.980	-120.515	16.25	37102s	0.10
2004-10-03	07:05:28.450	35.980	-120.515	16.25	37102s	0.10
2004-10-03	07:18:13.450	35.980	-120.515	16.75	37140ss	0.20
2004-10-03	07:43:00.500	35.980	-120.515	16.75	37140ss	0.15
2004-10-03	07:43:11.200	35.980	-120.515	16.75	37140ss	0.20
2004-10-03	08:20:39.900	35.980	-120.515	16.25	37102s	0.45
2004-10-03	08:21:12.650	35.980	-120.515	16.25	37102s	0.35
2004-10-03	09:52:12.900	35.980	-120.515	16.25	37102s	0.40
2004-10-03	10:28:35.300	35.980	-120.515	16.25	37102s	0.20
2004-10-03	10:28:41.600	35.980	-120.515	16.25	37102s	0.10
2004-10-03	10:29:21.950	35.980	-120.515	16.75	37140ss	0.10
2004-10-03	11:13:13.650	35.980	-120.515	16.25	37102s	0.30
2004-10-03	11:50:41.150	35.980	-120.515	16.25	37102s	0.10
2004-10-03	12:32:16.150	35.980	-120.515	16.25	37102s	0.55
2004-10-03	12:32:26.900	35.980	-120.515	16.25	37102s	0.30
2004-10-03	12:32:40.400	35.980	-120.515	16.25	37102s	0.10
2004-10-03	12:32:47.500	35.980	-120.515	16.25	37102s	0.20
2004-10-03	12:33:03.800	35.980	-120.515	16.75	37140ss	0.20
2004-10-03	12:33:15.800	35.980	-120.515	16.25	37102s	0.30
2004-10-03	12:49:10.550	35.980	-120.515	16.75	37140ss	0.10
2004-10-03	13:19:41.350	35.980	-120.515	16.25	37102s	0.20
2004-10-03	13:19:53.600	35.980	-120.515	16.25	37102s	0.10
2004-10-03	13:31:06.150	35.980	-120.515	16.25	37102s	0.50
2004-10-03	13:31:21.250	35.980	-120.515	16.25	37102s	0.10
2004-10-03	13:32:12.350	35.980	-120.515	16.25	37102s	0.10
2004-10-03	13:32:47.050	35.980	-120.515	16.75	37140ss	0.20
2004-10-03	13:54:42.350	35.980	-120.515	16.75	37140ss	0.15
2004-10-03	14:18:06.250	35.980	-120.515	16.75	37140ss	0.20
2004-10-03	14:18:37.750	35.980	-120.515	16.25	37102s	0.25
2004-10-03	14:18:45.200	35.980	-120.515	16.75	37140ss	0.10
2004-10-03	14:19:09.000	35.980	-120.515	16.25	37102s	0.15
2004-10-03	14:37:09.150	35.980	-120.515	16.75	37140ss	0.30
2004-10-03	14:55:11.250	35.980	-120.515	16.75	37140ss	0.10
2004-10-03	14:55:18.950	35.980	-120.515	16.75	37140ss	0.20
2004-10-03	15:25:16.550	35.980	-120.515	16.25	37102s	0.35
2004-10-03	15:41:53.950	35.980	-120.515	16.75	37140ss	0.15
2004-10-03	15:42:03.500	35.980	-120.515	16.75	37140ss	0.35
2004-10-03	16:04:48.250	35.980	-120.515	16.75	37140ss	0.10
2004-10-03	16:30:34.950	35.980	-120.515	16.25	37102s	0.30
2004-10-03	16:30:49.150	35.980	-120.515	16.25	37102s	0.10
2004-10-03	16:30:56.300	35.980	-120.515	16.25	37102s	0.25
2004-10-03	16:31:05.300	35.980	-120.515	16.25	37102s	0.20
2004-10-03	16:33:01.050	35.980	-120.515	16.75	37140ss	0.10
2004-10-03	17:29:05.650	35.980	-120.515	16.75	37140ss	0.10
2004-10-03	17:29:44.000	35.980	-120.515	16.75	37140ss	0.20
2004-10-03	17:42:54.500	35.980	-120.515	16.25	37102s	0.50
2004-10-03	18:03:51.550	35.980	-120.515	16.25	37102s	0.30
2004-10-03	18:03:59.800	35.980	-120.515	16.25	37102s	0.10
2004-10-03	19:21:29.450	35.980	-120.515	16.75	37140ss	0.15
2004-10-03	19:21:41.150	35.980	-120.515	16.75	37140ss	0.25
2004-10-03	20:27:40.900	35.980	-120.515	16.25	37102s	0.30
2004-10-03	20:32:06.750	35.980	-120.515	16.25	37102s	0.15
2004-10-03	20:32:15.950	35.980	-120.515	16.25	37102s	0.15
2004-10-03	20:32:24.500	35.980	-120.515	16.75	37140ss	0.25
2004-10-03	21:58:30.500	35.980	-120.515	16.25	37102s	0.15
2004-10-03	21:58:50.100	35.980	-120.515	16.25	37102s	0.20
2004-10-03	22:41:43.700	35.980	-120.515	16.75	37140ss	0.20
2004-10-03	23:18:14.850	35.980	-120.515	16.75	37140ss	0.15
2004-10-03	23:31:35.500	35.980	-120.515	16.25	37102s	0.30
2004-10-03	23:31:45.300	35.980	-120.515	16.25	37102s	0.20
2004-10-03	23:32:02.800	35.980	-120.515	16.25	37102s	0.15
2004-10-03	23:32:16.700	35.980	-120.515	16.25	37102s	0.35
2004-10-03	23:32:24.300	35.980	-120.515	16.25	37102s	0.35
2004-10-03	23:55:50.200	35.980	-120.515	16.75	37140ss	0.20
2004-10-04	00:24:00.750	35.980	-120.515	16.75	37140ss	0.20
2004-10-04	00:45:47.500	35.980	-120.515	16.25	37102s	0.10
2004-10-04	00:47:34.300	35.980	-120.515	16.25	37102s	0.10
2004-10-04	00:49:52.400	35.980	-120.515	16.75	37140ss	0.30
2004-10-04	01:15:28.800	35.980	-120.515	16.25	37102s	0.25
2004-10-04	01:17:30.400	35.980	-120.515	16.75	37140ss	0.20
2004-10-04	02:04:34.850	35.980	-120.515	16.75	37140ss	0.10
2004-10-04	02:12:36.450	35.980	-120.515	16.25	37102s	0.10
2004-10-04	03:27:34.250	35.980	-120.515	16.25	37102s	0.55
2004-10-04	03:39:16.400	35.980	-120.515	16.75	37140ss	0.20
2004-10-04	04:03:34.050	35.980	-120.515	16.25	37102s	0.25
2004-10-04	04:03:44.850	35.980	-120.515	16.25	37102s	0.20
2004-10-04	04:22:56.750	35.980	-120.515	16.75	37140ss	0.20
2004-10-04	05:18:08.250	35.980	-120.515	16.75	37140ss	0.10
2004-10-04	05:19:38.950	35.980	-120.515	16.25	37102s	0.45
2004-10-04	05:44:26.850	35.980	-120.515	16.25	37102s	0.15
2004-10-04	05:44:36.150	35.980	-120.515	16.25	37102s	0.10
2004-10-04	05:44:45.200	35.980	-120.515	16.25	37102s	0.20
2004-10-04	08:14:13.300	35.980	-120.515	16.25	37102s	0.20
2004-10-04	08:14:21.700	35.980	-120.515	16.25	37102s	0.20
2004-10-04	08:14:30.100	35.980	-120.515	16.25	37102s	0.10
2004-10-04	08:55:41.650	35.980	-120.515	16.75	37140ss	0.15
2004-10-04	08:56:10.500	35.980	-120.515	16.25	37102s	0.10
2004-10-04	08:56:19.100	35.980	-120.515	16.25	37102s	0.20
2004-10-04	09:16:50.400	35.980	-120.515	16.75	37140ss	0.15
2004-10-04	09:50:46.200	35.980	-120.515	16.75	37140ss	0.15
2004-10-04	09:50:53.750	35.980	-120.515	16.75	37140ss	0.20
2004-10-04	10:04:22.600	35.980	-120.515	16.25	37102s	0.20
2004-10-04	10:04:39.300	35.980	-120.515	16.25	37102s	0.10
2004-10-04	10:04:48.600	35.980	-120.515	16.25	37102s	0.10
2004-10-04	10:09:22.600	35.980	-120.515	16.75	37140ss	0.10
2004-10-04	10:41:26.550	35.980	-120.515	16.75	37140ss	0.20
2004-10-04	11:02:15.350	35.980	-120.515	16.75	37140ss	0.20
2004-10-04	11:10:03.600	35.980	-120.515	16.25	37102s	0.15
2004-10-04	11:10:14.600	35.980	-120.515	16.25	37102s	0.10
2004-10-04	11:43:09.800	35.980	-120.515	16.75	37140ss	0.25
2004-10-04	11:43:16.450	35.980	-120.515	16.75	37140ss	0.15
2004-10-04	12:16:49.700	35.980	-120.515	16.75	37140ss	0.10
2004-10-04	12:57:14.000	35.980	-120.515	16.25	37102s	0.45
2004-10-04	12:58:58.400	35.980	-120.515	16.25	37102s	0.20
2004-10-04	12:59:05.250	35.980	-120.515	16.25	37102s	0.60
2004-10-04	12:59:12.200	35.980	-120.515	16.25	37102s	0.20
2004-10-04	13:57:45.100	35.980	-120.515	16.75	37140ss	0.20
2004-10-04	14:45:52.700	35.980	-120.515	16.25	37102s	0.30
2004-10-04	14:46:22.200	35.980	-120.515	16.25	37102s	0.20
2004-10-04	14:46:35.900	35.980	-120.515	16.25	37102s	0.30
2004-10-04	15:14:57.250	35.980	-120.515	16.75	37140ss	0.10
2004-10-04	15:28:45.700	35.980	-120.515	16.25	37102s	0.25
2004-10-04	17:09:23.000	35.980	-120.515	16.25	37102s	0.40
2004-10-04	17:11:54.700	35.980	-120.515	16.25	37102s	0.15
2004-10-04	17:12:06.250	35.980	-120.515	16.25	37102s	0.20
2004-10-04	18:17:10.350	35.980	-120.515	16.25	37102s	0.20
2004-10-04	19:01:11.550	35.980	-120.515	16.25	37102s	0.40
2004-10-04	19:01:18.850	35.980	-120.515	16.25	37102s	0.20
2004-10-04	19:02:39.100	35.980	-120.515	16.25	37102s	0.10
2004-10-04	19:33:45.600	35.980	-120.515	16.75	37140ss	0.60
2004-10-04	19:58:08.650	35.980	-120.515	16.75	37140ss	0.20
2004-10-04	20:19:48.350	35.980	-120.515	16.25	37102s	0.10
2004-10-04	20:19:58.550	35.980	-120.515	16.25	37102s	0.60
2004-10-04	20:20:39.000	35.980	-120.515	16.25	37102s	0.50
2004-10-04	20:45:36.950	35.980	-120.515	16.75	37140ss	0.20
2004-10-04	21:00:56.900	35.980	-120.515	16.75	37140ss	0.10
2004-10-04	21:02:39.150	35.980	-120.515	16.25	37102s	0.35
2004-10-04	21:29:20.700	35.980	-120.515	16.25	37102s	0.55
2004-10-04	21:29:46.200	35.980	-120.515	16.25	37102s	0.40
2004-10-04	21:54:27.100	35.980	-120.515	16.75	37140ss	0.20
2004-10-04	21:57:50.850	35.980	-120.515	16.25	37102s	0.15
2004-10-04	21:58:00.100	35.980	-120.515	16.25	37102s	0.20
2004-10-04	22:09:35.650	35.980	-120.515	16.75	37140ss	0.20
2004-10-04	22:38:21.050	35.980	-120.515	16.75	37140ss	0.20
2004-10-04	23:41:13.350	35.980	-120.515	16.75	37140ss	0.15
2004-10-05	00:28:28.800	35.980	-120.515	16.25	37102s	0.25
2004-10-05	02:45:37.750	35.980	-120.515	16.25	37102s	0.20
2004-10-05	02:45:48.000	35.980	-120.515	16.25	37102s	0.10
2004-10-05	02:46:01.600	35.980	-120.515	16.25	37102s	0.20
2004-10-05	03:03:01.750	35.980	-120.515	16.75	37140ss	0.35
2004-10-05	03:03:14.850	35.980	-120.515	16.75	37140ss	0.10
2004-10-05	04:18:50.900	35.980	-120.515	16.25	37102s	0.20
2004-10-05	04:19:21.550	35.980	-120.515	16.25	37102s	0.25
2004-10-05	04:19:42.450	35.980	-120.515	16.25	37102s	0.10
2004-10-05	04:22:35.900	35.980	-120.515	16.75	37140ss	0.10
2004-10-05	04:25:10.250	35.980	-120.515	16.75	37140ss	0.10
2004-10-05	04:25:18.850	35.980	-120.515	16.75	37140ss	0.20
2004-10-05	04:29:16.150	35.980	-120.515	16.25	37102s	0.25
2004-10-05	06:00:19.850	35.980	-120.515	16.75	37140ss	0.20
2004-10-05	07:10:10.750	35.980	-120.515	16.25	37102s	0.20
2004-10-05	07:10:25.850	35.980	-120.515	16.25	37102s	0.10
2004-10-05	07:55:01.150	35.980	-120.515	16.75	37140ss	0.10
2004-10-05	08:02:48.350	35.980	-120.515	16.75	37140ss	0.10
2004-10-05	08:25:25.900	35.980	-120.515	16.75	37140ss	0.10
2004-10-05	08:28:41.250	35.980	-120.515	16.25	37102s	0.25
2004-10-05	08:29:01.600	35.980	-120.515	16.25	37102s	0.30
2004-10-05	08:31:12.950	35.980	-120.515	16.75	37140ss	0.25
2004-10-05	08:31:34.500	35.980	-120.515	16.25	37102s	0.25
2004-10-05	08:52:41.950	35.980	-120.515	16.75	37140ss	0.20
2004-10-05	08:53:59.650	35.980	-120.515	16.25	37102s	0.40
2004-10-05	09:12:43.700	35.980	-120.515	16.75	37140ss	0.15
2004-10-05	09:36:50.450	35.980	-120.515	16.75	37140ss	0.25
2004-10-05	09:36:57.100	35.980	-120.515	16.75	37140ss	0.10
2004-10-05	09:38:50.950	35.980	-120.515	16.25	37102s	0.25
2004-10-05	09:52:35.200	35.980	-120.515	16.75	37140ss	0.25
2004-10-05	09:53:54.900	35.980	-120.515	16.25	37102s	0.25
2004-10-05	09:54:08.000	35.980	-120.515	16.25	37102s	0.10
2004-10-05	10:17:33.750	35.980	-120.515	16.75	37140ss	0.20
2004-10-05	10:18:08.800	35.980	-120.515	16.25	37102s	0.35
2004-10-05	10:19:04.650	35.980	-120.515	16.25	37102s	0.15
2004-10-05	10:43:41.850	35.980	-120.515	16.75	37140ss	0.10
2004-10-05	11:06:18.000	35.980	-120.515	16.75	37140ss	0.20
2004-10-05	11:36:18.000	35.980	-120.515	16.25	37102s	0.20
2004-10-05	11:37:14.950	35.980	-120.515	16.25	37102s	0.20
2004-10-05	12:23:41.700	35.980	-120.515	16.75	37140ss	0.20
2004-10-05	12:40:58.800	35.980	-120.515	16.25	37102s	0.50
2004-10-05	12:41:47.950	35.980	-120.515	16.25	37102s	0.25
2004-10-05	12:44:05.550	35.980	-120.515	16.25	37102s	0.20
2004-10-05	13:20:18.700	35.980	-120.515	16.75	37140ss	0.10
2004-10-05	13:21:13.450	35.980	-120.515	16.25	37102s	0.15
2004-10-05	14:17:22.800	35.980	-120.515	16.25	37102s	0.20
2004-10-05	14:17:38.850	35.980	-120.515	16.25	37102s	0.20
2004-10-05	14:19:28.100	35.980	-120.515	16.25	37102s	0.25
2004-10-05	14:22:36.500	35.980	-120.515	16.75	37140ss	0.40
2004-10-05	14:55:56.150	35.980	-120.515	16.75	37140ss	0.35
2004-10-05	15:15:40.700	35.980	-120.515	16.75	37140ss	0.20
2004-10-05	15:19:16.850	35.980	-120.515	16.75	37140ss	0.25
2004-10-05	15:34:04.750	35.980	-120.515	16.25	37102s	0.30
2004-10-05	15:53:19.400	35.980	-120.515	16.25	37102s	0.10
2004-10-05	15:54:04.350	35.980	-120.515	16.25	37102s	0.15
2004-10-05	15:54:10.900	35.980	-120.515	16.25	37102s	0.20
2004-10-05	16:06:55.850	35.980	-120.515	16.75	37140ss	0.10
2004-10-05	17:25:21.400	35.980	-120.515	16.25	37102s	0.15
2004-10-05	18:21:14.150	35.980	-120.515	16.75	37140ss	0.15
2004-10-05	18:53:25.950	35.980	-120.515	16.25	37102s	0.25
2004-10-05	18:54:15.750	35.980	-120.515	16.25	37102s	0.20
2004-10-05	18:54:25.900	35.980	-120.515	16.25	37102s	0.20
2004-10-05	19:48:09.450	35.980	-120.515	16.75	37140ss	0.15
2004-10-05	22:30:02.600	35.980	-120.515	16.75	37140ss	0.25
2004-10-05	23:46:25.900	35.980	-120.515	16.75	37140ss	0.45
2004-10-05	23:55:32.850	35.980	-120.515	16.25	37102s	0.40
2004-10-05	23:55:42.350	35.980	-120.515	16.25	37102s	0.20
2004-10-05	23:55:51.250	35.980	-120.515	16.25	37102s	0.60
2004-10-06	00:36:02.350	35.980	-120.515	16.25	37102s	0.20
2004-10-06	00:52:07.800	35.980	-120.515	16.75	37140ss	0.20
2004-10-06	02:23:27.250	35.980	-120.515	16.25	37102s	0.10
2004-10-06	02:24:57.150	35.980	-120.515	16.25	37102s	0.40
2004-10-06	03:05:55.050	35.980	-120.515	16.25	37102s	0.40
2004-10-06	04:22:03.300	35.980	-120.515	16.25	37102s	0.50
2004-10-06	04:22:29.400	35.980	-120.515	16.25	37102s	0.60
2004-10-06	04:22:36.900	35.980	-120.515	16.25	37102s	0.20
2004-10-06	06:06:37.750	35.980	-120.515	16.75	37140ss	0.10
2004-10-06	07:02:57.200	35.980	-120.515	16.75	37140ss	0.20
2004-10-06	07:25:57.200	35.980	-120.515	16.25	37102s	0.10
2004-10-06	07:26:13.800	35.980	-120.515	16.25	37102s	0.20
2004-10-06	07:26:20.750	35.980	-120.515	16.25	37102s	0.25
2004-10-06	07:26:54.400	35.980	-120.515	16.75	37140ss	0.10
2004-10-06	07:49:38.650	35.980	-120.515	16.75	37140ss	0.25
2004-10-06	08:17:41.300	35.980	-120.515	16.75	37140ss	0.20
2004-10-06	08:20:35.400	35.980	-120.515	16.75	37140ss	0.15
2004-10-06	08:22:12.000	35.980	-120.515	16.25	37102s	0.35
2004-10-06	08:22:19.700	35.980	-120.515	16.25	37102s	0.20
2004-10-06	08:26:28.700	35.980	-120.515	16.75	37140ss	0.10
2004-10-06	08:26:37.500	35.980	-120.515	16.75	37140ss	0.20
2004-10-06	08:54:20.100	35.980	-120.515	16.75	37140ss	0.15
2004-10-06	09:02:23.400	35.980	-120.515	16.25	37102s	0.40
2004-10-06	09:16:20.550	35.980	-120.515	16.75	37140ss	0.15
2004-10-06	09:18:16.600	35.980	-120.515	16.25	37102s	0.20
2004-10-06	09:19:34.050	35.980	-120.515	16.25	37102s	0.30
2004-10-06	09:19:52.200	35.980	-120.515	16.25	37102s	0.20
2004-10-06	09:20:53.250	35.980	-120.515	16.25	37102s	0.30
2004-10-06	09:28:53.800	35.980	-120.515	16.75	37140ss	0.10
2004-10-06	09:43:33.850	35.980	-120.515	16.75	37140ss	0.10
2004-10-06	10:08:30.400	35.980	-120.515	16.75	37140ss	0.10
2004-10-06	10:27:18.150	35.980	-120.515	16.25	37102s	0.30
2004-10-06	10:27:31.500	35.980	-120.515	16.25	37102s	0.55
2004-10-06	10:28:00.550	35.980	-120.515	16.25	37102s	0.55
2004-10-06	10:28:14.450	35.980	-120.515	16.25	37102s	0.50
2004-10-06	11:13:05.550	35.980	-120.515	16.75	37140ss	0.20
2004-10-06	11:41:47.900	35.980	-120.515	16.75	37140ss	0.25
2004-10-06	11:55:10.050	35.980	-120.515	16.25	37102s	0.10
2004-10-06	11:55:25.400	35.980	-120.515	16.25	37102s	0.30
2004-10-06	12:12:23.400	35.980	-120.515	16.75	37140ss	0.25
2004-10-06	13:26:42.250	35.980	-120.515	16.25	37102s	0.30
2004-10-06	13:40:40.800	35.980	-120.515	16.25	37102s	0.10
2004-10-06	13:40:48.050	35.980	-120.515	16.25	37102s	0.20
2004-10-06	14:22:37.450	35.980	-120.515	16.75	37140ss	0.20
2004-10-06	15:41:07.100	35.980	-120.515	16.75	37140ss	0.10
2004-10-06	16:02:40.500	35.980	-120.515	16.25	37102s	0.25
2004-10-06	16:02:53.050	35.980	-120.515	16.25	37102s	0.15
2004-10-06	16:03:55.700	35.980	-120.515	16.25	37102s	0.60
2004-10-06	16:43:39.150	35.980	-120.515	16.25	37102s	0.40
2004-10-06	17:21:54.200	35.980	-120.515	16.75	37140ss	0.10
2004-10-06	17:25:53.900	35.980	-120.515	16.25	37102s	0.40
2004-10-06	17:26:15.050	35.980	-120.515	16.25	37102s	0.10
2004-10-06	17:42:12.950	35.980	-120.515	16.25	37102s	0.15
2004-10-06	18:11:39.700	35.980	-120.515	16.75	37140ss	0.20
2004-10-06	18:47:06.250	35.980	-120.515	16.25	37102s	0.15
2004-10-06	18:47:12.900	35.980	-120.515	16.25	37102s	0.15
2004-10-06	19:00:05.800	35.980	-120.515	16.75	37140ss	0.15
2004-10-06	19:52:27.150	35.980	-120.515	16.75	37140ss	0.20
2004-10-06	20:05:15.950	35.980	-120.515	16.25	37102s	0.20
2004-10-06	20:06:04.000	35.980	-120.515	16.25	37102s	0.20
2004-10-06	21:22:47.400	35.980	-120.515	16.25	37102s	0.10
2004-10-06	21:23:03.950	35.980	-120.515	16.25	37102s	0.10
2004-10-06	22:08:26.850	35.980	-120.515	16.75	37140ss	0.20
2004-10-07	00:10:17.300	35.980	-120.515	16.25	37102s	0.55
2004-10-07	00:10:56.600	35.980	-120.515	16.25	37102s	0.20
2004-10-07	00:11:08.700	35.980	-120.515	16.25	37102s	0.15
2004-10-07	01:01:43.900	35.980	-120.515	16.75	37140ss	0.20
2004-10-07	01:57:56.300	35.980	-120.515	16.75	37140ss	0.10
2004-10-07	03:24:43.200	35.980	-120.515	16.75	37140ss	0.30
2004-10-07	03:26:50.950	35.980	-120.515	16.75	37140ss	0.20
2004-10-07	03:37:24.150	35.980	-120.515	16.25	37102s	0.60
2004-10-07	03:37:33.350	35.980	-120.515	16.25	37102s	0.20
2004-10-07	03:37:48.850	35.980	-120.515	16.25	37102s	0.45
2004-10-07	03:38:03.950	35.980	-120.515	16.25	37102s	0.20
2004-10-07	05:10:12.250	35.980	-120.515	16.25	37102s	0.60
2004-10-07	05:28:00.000	35.980	-120.515	16.25	37102s	0.20
2004-10-07	05:28:06.250	35.980	-120.515	16.25	37102s	0.45
2004-10-07	06:42:46.450	35.980	-120.515	16.75	37140ss	0.10
2004-10-07	08:24:39.600	35.980	-120.515	16.25	37102s	0.30
2004-10-07	09:25:51.800	35.980	-120.515	16.75	37140ss	0.15
2004-10-07	09:33:23.650	35.980	-120.515	16.75	37140ss	0.10
2004-10-07	10:05:14.400	35.980	-120.515	16.25	37102s	0.20
2004-10-07	10:05:22.750	35.980	-120.515	16.25	37102s	0.10
2004-10-07	10:57:31.250	35.980	-120.515	16.75	37140ss	0.10
2004-10-07	11:12:29.300	35.980	-120.515	16.25	37102s	0.20
2004-10-07	11:14:33.400	35.980	-120.515	16.25	37102s	0.40
2004-10-07	11:17:45.400	35.980	-120.515	16.75	37140ss	0.10
2004-10-07	12:03:15.800	35.980	-120.515	16.75	37140ss	0.10
2004-10-07	12:16:34.800	35.980	-120.515	16.75	37140ss	0.60
2004-10-07	12:17:19.000	35.980	-120.515	16.25	37102s	0.10
2004-10-07	12:17:41.550	35.980	-120.515	16.25	37102s	0.35
2004-10-07	12:59:53.000	35.980	-120.515	16.75	37140ss	0.10
2004-10-07	12:59:59.950	35.980	-120.515	16.75	37140ss	0.60
2004-10-07	13:32:59.700	35.980	-120.515	16.75	37140ss	0.10
2004-10-07	13:33:46.600	35.980	-120.515	16.25	37102s	0.10
2004-10-07	13:34:08.850	35.980	-120.515	16.25	37102s	0.20
2004-10-07	14:07:57.450	35.980	-120.515	16.75	37140ss	0.25
2004-10-07	14:22:05.000	35.980	-120.515	16.75	37140ss	0.20
2004-10-07	14:26:56.450	35.980	-120.515	16.25	37102s	0.20
2004-10-07	14:37:13.600	35.980	-120.515	16.25	37102s	0.25
2004-10-07	14:59:07.350	35.980	-120.515	16.75	37140ss	0.10
2004-10-07	15:12:19.650	35.980	-120.515	16.25	37102s	0.25
2004-10-07	15:12:35.800	35.980	-120.515	16.25	37102s	0.20
2004-10-07	15:24:11.700	35.980	-120.515	16.75	37140ss	0.10
2004-10-07	15:24:18.600	35.980	-120.515	16.75	37140ss	0.20
2004-10-07	16:19:03.050	35.980	-120.515	16.25	37102s	0.20
2004-10-07	16:19:31.900	35.980	-120.515	16.25	37102s	0.30
2004-10-07	16:35:17.200	35.980	-120.515	16.75	37140ss	0.30
2004-10-07	17:21:09.600	35.980	-120.515	16.75	37140ss	0.25
2004-10-07	17:21:22.350	35.980	-120.515	16.75	37140ss	0.15
2004-10-07	17:24:36.100	35.980	-120.515	16.25	37102s	0.10
2004-10-07	18:20:13.200	35.980	-120.515	16.75	37140ss	0.20
2004-10-07	18:21:09.650	35.980	-120.515	16.25	37102s	0.20
2004-10-07	18:21:19.850	35.980	-120.515	16.25	37102s	0.15
2004-10-07	19:04:26.100	35.980	-120.515	16.25	37102s	0.20
2004-10-07	19:26:14.900	35.980	-120.515	16.75	37140ss	0.25
2004-10-07	19:55:06.700	35.980	-120.515	16.75	37140ss	0.25
2004-10-07	19:55:23.650	35.980	-120.515	16.25	37102s	0.20
2004-10-07	20:00:33.450	35.980	-120.515	16.25	37102s	0.10
2004-10-07	20:30:41.300	35.980	-120.515	16.75	37140ss	0.35
2004-10-07	21:25:34.150	35.980	-120.515	16.75	37140ss	0.10
2004-10-07	21:49:32.150	35.980	-120.515	16.25	37102s	0.20
2004-10-07	23:20:58.950	35.980	-120.515	16.25	37102s	0.20
2004-10-07	23:30:58.750	35.980	-120.515	16.75	37140ss	0.15
2004-10-07	23:42:35.200	35.980	-120.515	16.25	37102s	0.10
2004-10-07	23:42:46.450	35.980	-120.515	16.25	37102s	0.10
2004-10-08	00:14:00.100	35.980	-120.515	16.75	37140ss	0.45
2004-10-08	00:41:37.300	35.980	-120.515	16.75	37140ss	0.35
2004-10-08	01:32:57.950	35.980	-120.515	16.75	37140ss	0.25
2004-10-08	01:54:37.650	35.980	-120.515	16.25	37102s	0.25
2004-10-08	01:56:33.150	35.980	-120.515	16.25	37102s	0.10
2004-10-08	01:56:42.900	35.980	-120.515	16.25	37102s	0.35
2004-10-08	01:56:51.750	35.980	-120.515	16.25	37102s	0.60
2004-10-08	03:05:15.200	35.980	-120.515	16.25	37102s	0.10
2004-10-08	03:25:57.900	35.980	-120.515	16.75	37140ss	0.35
2004-10-08	04:39:50.100	35.980	-120.515	16.25	37102s	0.40
2004-10-08	05:11:23.750	35.980	-120.515	16.25	37102s	0.20
2004-10-08	05:11:39.050	35.980	-120.515	16.25	37102s	0.10
2004-10-08	05:11:47.900	35.980	-120.515	16.25	37102s	0.50
2004-10-08	05:11:59.650	35.980	-120.515	16.25	37102s	0.25
2004-10-08	08:09:16.500	35.980	-120.515	16.75	37140ss	0.10
2004-10-08	08:09:35.350	35.980	-120.515	16.75	37140ss	0.20
2004-10-08	08:25:57.550	35.980	-120.515	16.25	37102s	0.45
2004-10-08	08:27:03.850	35.980	-120.515	16.75	37140ss	0.20
2004-10-08	09:00:26.350	35.980	-120.515	16.25	37102s	0.20
2004-10-08	10:46:45.250	35.980	-120.515	16.25	37102s	0.25
2004-10-08	11:06:06.900	35.980	-120.515	16.75	37140ss	0.45
2004-10-08	11:06:15.850	35.980	-120.515	16.75	37140ss	0.20
2004-10-08	11:08:20.450	35.980	-120.515	16.75	37140ss	0.25
2004-10-08	11:29:26.750	35.980	-120.515	16.25	37102s	0.30
2004-10-08	13:28:40.500	35.980	-120.515	16.75	37140ss	0.25
2004-10-08	13:30:38.750	35.980	-120.515	16.25	37102s	0.25
2004-10-08	13:31:01.100	35.980	-120.515	16.25	37102s	0.10
2004-10-08	13:40:03.150	35.980	-120.515	16.75	37140ss	0.35
2004-10-08	14:53:53.350	35.980	-120.515	16.25	37102s	0.20
2004-10-08	14:54:42.350	35.980	-120.515	16.25	37102s	0.20
2004-10-08	14:55:02.000	35.980	-120.515	16.25	37102s	0.25
2004-10-08	15:09:49.400	35.980	-120.515	16.75	37140ss	0.55
2004-10-08	15:09:55.500	35.980	-120.515	16.75	37140ss	0.10
2004-10-08	15:44:14.750	35.980	-120.515	16.25	37102s	0.25
2004-10-08	16:13:28.750	35.980	-120.515	16.75	37140ss	0.60
2004-10-08	17:39:10.500	35.980	-120.515	16.75	37140ss	0.60
2004-10-08	18:38:13.800	35.980	-120.515	16.25	37102s	0.15
2004-10-08	18:38:48.300	35.980	-120.515	16.75	37140ss	0.10
2004-10-08	19:24:47.800	35.980	-120.515	16.75	37140ss	0.40
2004-10-08	19:59:54.900	35.980	-120.515	16.25	37102s	0.15
2004-10-08	20:00:26.550	35.980	-120.515	16.25	37102s	0.40
2004-10-08	20:00:39.800	35.980	-120.515	16.25	37102s	0.10
2004-10-08	20:00:49.400	35.980	-120.515	16.75	37140ss	0.10
2004-10-08	20:01:05.450	35.980	-120.515	16.25	37102s	0.35
2004-10-08	21:12:02.400	35.980	-120.515	16.75	37140ss	0.10
2004-10-08	23:08:58.850	35.980	-120.515	16.25	37102s	0.20
2004-10-08	23:10:05.850	35.980	-120.515	16.75	37140ss	0.20
2004-10-08	23:10:19.200	35.980	-120.515	16.25	37102s	0.20
2004-10-08	23:13:58.800	35.980	-120.515	16.25	37102s	0.50
2004-10-09	00:52:44.800	35.980	-120.515	16.25	37102s	0.55
2004-10-09	00:53:01.500	35.980	-120.515	16.25	37102s	0.15
2004-10-09	01:03:00.900	35.980	-120.515	16.25	37102s	0.60
2004-10-09	01:03:37.700	35.980	-120.515	16.25	37102s	0.25
2004-10-09	01:04:00.800	35.980	-120.515	16.25	37102s	0.20
2004-10-09	01:13:31.750	35.980	-120.515	16.75	37140ss	0.10
2004-10-09	02:42:29.300	35.980	-120.515	16.75	37140ss	0.10
2004-10-09	02:46:00.200	35.980	-120.515	16.25	37102s	0.25
2004-10-09	03:22:27.900	35.980	-120.515	16.25	37102s	0.25
2004-10-09	03:24:07.000	35.980	-120.515	16.25	37102s	0.10
2004-10-09	04:16:19.000	35.980	-120.515	16.25	37102s	0.25
2004-10-09	04:16:36.300	35.980	-120.515	16.25	37102s	0.15
2004-10-09	04:20:18.300	35.980	-120.515	16.75	37140ss	0.25
2004-10-09	04:49:25.900	35.980	-120.515	16.75	37140ss	0.10
2004-10-09	05:30:21.550	35.980	-120.515	16.75	37140ss	0.15
2004-10-09	05:55:18.400	35.980	-120.515	16.25	37102s	0.10
2004-10-09	05:55:25.300	35.980	-120.515	16.25	37102s	0.15
2004-10-09	05:57:39.150	35.980	-120.515	16.25	37102s	0.25
2004-10-09	05:58:21.000	35.980	-120.515	16.75	37140ss	0.10
2004-10-09	06:27:25.350	35.980	-120.515	16.75	37140ss	0.20
2004-10-09	06:57:52.500	35.980	-120.515	16.75	37140ss	0.20
2004-10-09	07:29:54.500	35.980	-120.515	16.25	37102s	0.20
2004-10-09	07:30:00.900	35.980	-120.515	16.25	37102s	0.10
2004-10-09	07:30:08.150	35.980	-120.515	16.25	37102s	0.20
2004-10-09	07:30:17.100	35.980	-120.515	16.25	37102s	0.15
2004-10-09	07:30:51.100	35.980	-120.515	16.75	37140ss	0.20
2004-10-09	08:16:37.600	35.980	-120.515	16.75	37140ss	0.20
2004-10-09	08:58:23.650	35.980	-120.515	16.75	37140ss	0.20
2004-10-09	08:59:04.050	35.980	-120.515	16.75	37140ss	0.40
2004-10-09	09:06:08.400	35.980	-120.515	16.25	37102s	0.10
2004-10-09	09:22:58.450	35.980	-120.515	16.25	37102s	0.10
2004-10-09	09:23:18.400	35.980	-120.515	16.25	37102s	0.55
2004-10-09	11:13:57.450	35.980	-120.515	16.75	37140ss	0.20
2004-10-09	11:14:15.650	35.980	-120.515	16.25	37102s	0.20
2004-10-09	11:14:23.150	35.980	-120.515	16.25	37102s	0.15
2004-10-09	11:15:49.750	35.980	-120.515	16.25	37102s	0.15
2004-10-09	11:58:25.800	35.980	-120.515	16.25	37102s	0.10
2004-10-09	11:58:44.000	35.980	-120.515	16.25	37102s	0.30
2004-10-09	11:58:54.000	35.980	-120.515	16.25	37102s	0.25
2004-10-09	11:59:52.300	35.980	-120.515	16.75	37140ss	0.25
2004-10-09	12:43:31.600	35.980	-120.515	16.75	37140ss	0.25
2004-10-09	13:00:55.850	35.980	-120.515	16.25	37102s	0.20
2004-10-09	13:12:29.200	35.980	-120.515	16.75	37140ss	0.25
2004-10-09	13:13:39.100	35.980	-120.515	16.25	37102s	0.25
2004-10-09	13:24:18.300	35.980	-120.515	16.25	37102s	0.40
2004-10-09	13:25:33.500	35.980	-120.515	16.25	37102s	0.15
2004-10-09	13:25:55.450	35.980	-120.515	16.25	37102s	0.15
2004-10-09	13:27:06.700	35.980	-120.515	16.75	37140ss	0.35
2004-10-09	13:42:49.200	35.980	-120.515	16.75	37140ss	0.15
2004-10-09	15:40:59.400	35.980	-120.515	16.25	37102s	0.25
2004-10-09	15:42:34.750	35.980	-120.515	16.75	37140ss	0.20
2004-10-09	17:39:04.700	35.980	-120.515	16.25	37102s	0.25
2004-10-09	18:21:49.000	35.980	-120.515	16.75	37140ss	0.20
2004-10-09	18:22:41.250	35.980	-120.515	16.25	37102s	0.10
2004-10-09	19:23:35.750	35.980	-120.515	16.25	37102s	0.30
2004-10-09	19:23:49.950	35.980	-120.515	16.25	37102s	0.10
2004-10-09	19:24:11.600	35.980	-120.515	16.25	37102s	0.20
2004-10-09	19:24:44.800	35.980	-120.515	16.25	37102s	0.15
2004-10-09	19:25:06.250	35.980	-120.515	16.75	37140ss	0.25
2004-10-09	21:49:54.500	35.980	-120.515	16.75	37140ss	0.20
2004-10-09	22:48:45.150	35.980	-120.515	16.75	37140ss	0.10
2004-10-09	22:49:40.200	35.980	-120.515	16.25	37102s	0.15
2004-10-09	22:49:47.950	35.980	-120.515	16.25	37102s	0.30
2004-10-09	22:49:56.850	35.980	-120.515	16.25	37102s	0.30
2004-10-09	22:51:08.550	35.980	-120.515	16.75	37140ss	0.25
2004-10-09	22:51:29.750	35.980	-120.515	16.75	37140ss	0.10
2004-10-09	23:17:14.100	35.980	-120.515	16.25	37102s	0.15
2004-10-09	23:29:42.700	35.980	-120.515	16.75	37140ss	0.60
2004-10-09	23:45:22.700	35.980	-120.515	16.75	37140ss	0.30
2004-10-10	00:18:18.150	35.980	-120.515	16.75	37140ss	0.20
2004-10-10	00:22:32.150	35.980	-120.515	16.25	37102s	0.25
2004-10-10	01:13:20.950	35.980	-120.515	16.25	37102s	0.15
2004-10-10	01:13:56.350	35.980	-120.515	16.25	37102s	0.15
2004-10-10	01:14:27.500	35.980	-120.515	16.25	37102s	0.25
2004-10-10	01:47:08.250	35.980	-120.515	16.75	37140ss	0.10
2004-10-10	02:25:23.200	35.980	-120.515	16.25	37102s	0.25
2004-10-10	03:53:53.900	35.980	-120.515	16.25	37102s	0.20
2004-10-10	03:56:57.200	35.980	-120.515	16.75	37140ss	0.10
2004-10-10	06:28:22.150	35.980	-120.515	16.25	37102s	0.25
2004-10-10	06:48:06.050	35.980	-120.515	16.75	37140ss	0.25
2004-10-10	06:52:47.550	35.980	-120.515	16.75	37140ss	0.15
2004-10-10	07:02:30.450	35.980	-120.515	16.25	37102s	0.30
2004-10-10	07:02:38.100	35.980	-120.515	16.25	37102s	0.15
2004-10-10	07:02:48.350	35.980	-120.515	16.25	37102s	0.20
2004-10-10	07:04:14.250	35.980	-120.515	16.25	37102s	0.35
2004-10-10	08:18:37.500	35.980	-120.515	16.75	37140ss	0.10
2004-10-10	09:42:05.850	35.980	-120.515	16.75	37140ss	0.10
2004-10-10	09:44:35.150	35.980	-120.515	16.75	37140ss	0.20
2004-10-10	12:47:09.000	35.980	-120.515	16.25	37102s	0.20
2004-10-10	12:49:28.600	35.980	-120.515	16.25	37102s	0.15
2004-10-10	14:11:47.050	35.980	-120.515	16.75	37140ss	0.10
2004-10-10	14:16:41.850	35.980	-120.515	16.25	37102s	0.10
2004-10-10	14:16:48.750	35.980	-120.515	16.25	37102s	0.55
2004-10-10	18:51:10.300	35.980	-120.515	16.25	37102s	0.20
2004-10-10	18:51:35.750	35.980	-120.515	16.25	37102s	0.30
2004-10-10	18:51:51.900	35.980	-120.515	16.25	37102s	0.55
2004-10-10	18:53:06.500	35.980	-120.515	16.75	37140ss	0.25
2004-10-10	19:34:26.700	35.980	-120.515	16.25	37102s	0.10
2004-10-10	19:58:23.400	35.980	-120.515	16.75	37140ss	0.10
2004-10-10	19:58:34.050	35.980	-120.515	16.75	37140ss	0.15
2004-10-10	20:25:36.650	35.980	-120.515	16.25	37102s	0.60
2004-10-10	20:26:37.350	35.980	-120.515	16.25	37102s	0.25
2004-10-10	20:26:48.450	35.980	-120.515	16.25	37102s	0.35
2004-10-10	20:26:56.800	35.980	-120.515	16.25	37102s	0.20
2004-10-10	20:27:05.250	35.980	-120.515	16.25	37102s	0.60
2004-10-10	20:27:25.150	35.980	-120.515	16.25	37102s	0.20
2004-10-10	23:27:56.600	35.980	-120.515	16.25	37102s	0.30
2004-10-10	23:28:16.650	35.980	-120.515	16.25	37102s	0.25
2004-10-11	00:18:57.750	35.980	-120.515	16.75	37140ss	0.10
2004-10-11	00:19:14.350	35.980	-120.515	16.75	37140ss	0.10
2004-10-11	00:19:34.050	35.980	-120.515	16.75	37140ss	0.25
2004-10-11	00:20:37.300	35.980	-120.515	16.25	37102s	0.30
2004-10-11	00:21:02.950	35.980	-120.515	16.25	37102s	0.20
2004-10-11	00:21:10.850	35.980	-120.515	16.25	37102s	0.10
2004-10-11	00:21:21.050	35.980	-120.515	16.25	37102s	0.20
2004-10-11	05:10:25.550	35.980	-120.515	16.75	37140ss	0.10
2004-10-11	05:10:34.150	35.980	-120.515	16.75	37140ss	0.10
2004-10-11	05:43:28.600	35.980	-120.515	16.25	37102s	0.55
2004-10-11	05:43:51.200	35.980	-120.515	16.25	37102s	0.45
2004-10-11	05:44:54.750	35.980	-120.515	16.75	37140ss	0.20
2004-10-11	05:45:17.850	35.980	-120.515	16.75	37140ss	0.10
2004-10-11	05:45:53.600	35.980	-120.515	16.25	37102s	0.20
2004-10-11	05:46:25.650	35.980	-120.515	16.25	37102s	0.10
2004-10-11	06:48:14.000	35.980	-120.515	16.75	37140ss	0.20
2004-10-11	06:48:22.950	35.980	-120.515	16.75	37140ss	0.25
2004-10-11	06:48:47.600	35.980	-120.515	16.75	37140ss	0.20
2004-10-11	08:16:22.650	35.980	-120.515	16.75	37140ss	0.35
2004-10-11	08:34:31.200	35.980	-120.515	16.75	37140ss	0.15
2004-10-11	08:39:30.400	35.980	-120.515	16.75	37140ss	0.15
2004-10-11	08:40:40.500	35.980	-120.515	16.25	37102s	0.30
2004-10-11	08:41:48.000	35.980	-120.515	16.25	37102s	0.35
2004-10-11	08:42:05.600	35.980	-120.515	16.25	37102s	0.25
2004-10-11	08:42:19.600	35.980	-120.515	16.25	37102s	0.10
2004-10-11	08:42:32.200	35.980	-120.515	16.75	37140ss	0.15
2004-10-11	08:42:49.650	35.980	-120.515	16.25	37102s	0.20
2004-10-11	09:18:53.550	35.980	-120.515	16.75	37140ss	0.60
2004-10-11	09:33:52.150	35.980	-120.515	16.75	37140ss	0.15
2004-10-11	09:34:21.650	35.980	-120.515	16.75	37140ss	0.10
2004-10-11	09:56:48.250	35.980	-120.515	16.25	37102s	0.35
2004-10-11	10:00:05.150	35.980	-120.515	16.75	37140ss	0.35
2004-10-11	10:39:25.700	35.980	-120.515	16.75	37140ss	0.15
2004-10-11	12:03:01.750	35.980	-120.515	16.25	37102s	0.25
2004-10-11	12:19:50.000	35.980	-120.515	16.75	37140ss	0.10
2004-10-11	14:01:22.900	35.980	-120.515	16.25	37102s	0.45
2004-10-11	14:01:56.200	35.980	-120.515	16.75	37140ss	0.40
2004-10-11	14:02:21.050	35.980	-120.515	16.25	37102s	0.15
2004-10-11	17:35:30.100	35.980	-120.515	16.25	37102s	0.20
2004-10-11	17:35:46.450	35.980	-120.515	16.25	37102s	0.10
2004-10-11	17:36:01.250	35.980	-120.515	16.25	37102s	0.25
2004-10-11	18:06:05.400	35.980	-120.515	16.75	37140ss	0.60
2004-10-11	20:58:44.400	35.980	-120.515	16.25	37102s	0.10
2004-10-11	21:43:13.650	35.980	-120.515	16.75	37140ss	0.25
2004-10-11	21:43:20.400	35.980	-120.515	16.75	37140ss	0.25
2004-10-11	22:34:07.500	35.980	-120.515	16.75	37140ss	0.20
2004-10-11	22:34:21.750	35.980	-120.515	16.75	37140ss	0.15
2004-10-11	22:39:07.500	35.980	-120.515	16.25	37102s	0.10
2004-10-11	22:39:21.800	35.980	-120.515	16.25	37102s	0.20
2004-10-11	23:21:16.700	35.980	-120.515	16.75	37140ss	0.20
2004-10-11	23:25:00.550	35.980	-120.515	16.75	37140ss	0.25
2004-10-12	00:41:05.300	35.980	-120.515	16.75	37140ss	0.15
2004-10-12	00:42:11.450	35.980	-120.515	16.25	37102s	0.20
2004-10-12	00:43:19.050	35.980	-120.515	16.25	37102s	0.15
2004-10-12	01:06:27.500	35.980	-120.515	16.75	37140ss	0.20
2004-10-12	01:16:04.250	35.980	-120.515	16.75	37140ss	0.20
2004-10-12	01:38:38.600	35.980	-120.515	16.75	37140ss	0.20
2004-10-12	02:31:40.000	35.980	-120.515	16.25	37102s	0.25
2004-10-12	02:46:13.700	35.980	-120.515	16.75	37140ss	0.20
2004-10-12	03:52:54.000	35.980	-120.515	16.75	37140ss	0.15
2004-10-12	04:19:47.350	35.980	-120.515	16.25	37102s	0.20
2004-10-12	04:20:06.100	35.980	-120.515	16.25	37102s	0.25
2004-10-12	04:54:49.900	35.980	-120.515	16.75	37140ss	0.20
2004-10-12	05:01:59.000	35.980	-120.515	16.75	37140ss	0.15
2004-10-12	05:49:33.300	35.980	-120.515	16.75	37140ss	0.20
2004-10-12	06:09:44.900	35.980	-120.515	16.75	37140ss	0.20
2004-10-12	06:15:23.150	35.980	-120.515	16.75	37140ss	0.25
2004-10-12	06:28:47.800	35.980	-120.515	16.75	37140ss	0.20
2004-10-12	06:36:38.000	35.980	-120.515	16.25	37102s	0.40
2004-10-12	06:36:56.550	35.980	-120.515	16.25	37102s	0.20
2004-10-12	06:59:14.250	35.980	-120.515	16.75	37140ss	0.20
2004-10-12	06:59:22.550	35.980	-120.515	16.75	37140ss	0.15
2004-10-12	07:08:08.900	35.980	-120.515	16.25	37102s	0.45
2004-10-12	07:08:27.950	35.980	-120.515	16.25	37102s	0.35
2004-10-12	08:13:39.550	35.980	-120.515	16.75	37140ss	0.15
2004-10-12	08:13:56.950	35.980	-120.515	16.75	37140ss	0.20
2004-10-12	09:05:17.800	35.980	-120.515	16.25	37102s	0.45
2004-10-12	09:05:35.150	35.980	-120.515	16.25	37102s	0.30
2004-10-12	09:06:16.550	35.980	-120.515	16.25	37102s	0.20
2004-10-12	09:06:33.250	35.980	-120.515	16.25	37102s	0.15
2004-10-12	09:06:52.650	35.980	-120.515	16.25	37102s	0.40
2004-10-12	09:26:20.800	35.980	-120.515	16.75	37140ss	0.20
2004-10-12	10:41:38.200	35.980	-120.515	16.25	37102s	0.30
2004-10-12	10:42:13.050	35.980	-120.515	16.25	37102s	0.20
2004-10-12	10:44:43.900	35.980	-120.515	16.75	37140ss	0.15
2004-10-12	13:31:56.900	35.980	-120.515	16.75	37140ss	0.20
2004-10-12	14:42:04.950	35.980	-120.515	16.25	37102s	0.40
2004-10-12	20:03:09.950	35.980	-120.515	16.25	37102s	0.20
2004-10-12	20:03:59.800	35.980	-120.515	16.25	37102s	0.10
2004-10-12	20:04:11.150	35.980	-120.515	16.25	37102s	0.15
2004-10-12	20:41:17.800	35.980	-120.515	16.25	37102s	0.15
2004-10-12	20:45:31.150	35.980	-120.515	16.75	37140ss	0.10
2004-10-12	22:01:12.200	35.980	-120.515	16.25	37102s	0.10
2004-10-12	22:01:29.050	35.980	-120.515	16.25	37102s	0.15
2004-10-13	01:37:23.300	35.980	-120.515	16.75	37140ss	0.20
2004-10-13	01:38:23.750	35.980	-120.515	16.25	37102s	0.40
2004-10-13	02:54:05.800	35.980	-120.515	16.25	37102s	0.25
2004-10-13	03:20:24.750	35.980	-120.515	16.25	37102s	0.15
2004-10-13	03:20:32.250	35.980	-120.515	16.25	37102s	0.20
2004-10-13	03:20:57.650	35.980	-120.515	16.25	37102s	0.25
2004-10-13	05:41:04.100	35.980	-120.515	16.75	37140ss	0.20
2004-10-13	09:04:25.350	35.980	-120.515	16.75	37140ss	0.20
2004-10-13	09:05:10.100	35.980	-120.515	16.75	37140ss	0.15
2004-10-13	09:09:37.900	35.980	-120.515	16.75	37140ss	0.20
2004-10-13	09:11:32.800	35.980	-120.515	16.25	37102s	0.20
2004-10-13	09:12:43.450	35.980	-120.515	16.25	37102s	0.15
2004-10-13	09:40:54.900	35.980	-120.515	16.75	37140ss	0.20
2004-10-13	10:50:57.550	35.980	-120.515	16.75	37140ss	0.25
2004-10-13	12:10:25.900	35.980	-120.515	16.75	37140ss	0.20
2004-10-13	12:41:06.950	35.980	-120.515	16.75	37140ss	0.20
2004-10-13	12:41:24.800	35.980	-120.515	16.75	37140ss	0.20
2004-10-13	12:58:42.450	35.980	-120.515	16.25	37102s	0.20
2004-10-13	12:58:56.600	35.980	-120.515	16.25	37102s	0.60
2004-10-13	13:02:41.950	35.980	-120.515	16.25	37102s	0.25
2004-10-13	13:03:03.500	35.980	-120.515	16.25	37102s	0.20
2004-10-13	13:04:03.100	35.980	-120.515	16.75	37140ss	0.20
2004-10-13	13:43:59.450	35.980	-120.515	16.75	37140ss	0.15
2004-10-13	13:59:08.600	35.980	-120.515	16.75	37140ss	0.20
2004-10-13	14:00:22.700	35.980	-120.515	16.25	37102s	0.20
2004-10-13	14:01:36.600	35.980	-120.515	16.75	37140ss	0.60
2004-10-13	14:33:25.550	35.980	-120.515	16.75	37140ss	0.10
2004-10-13	14:48:32.300	35.980	-120.515	16.25	37102s	0.40
2004-10-13	14:49:04.550	35.980	-120.515	16.25	37102s	0.20
2004-10-13	14:49:16.650	35.980	-120.515	16.25	37102s	0.45
2004-10-14	03:17:00.850	35.980	-120.515	16.75	37140ss	0.15
2004-10-14	06:17:34.700	35.980	-120.515	16.75	37140ss	0.15
2004-10-14	06:17:44.600	35.980	-120.515	16.75	37140ss	0.30
2004-10-14	06:45:12.600	35.980	-120.515	16.75	37140ss	0.10
2004-10-14	09:11:48.350	35.980	-120.515	16.75	37140ss	0.20
2004-10-14	09:19:21.400	35.980	-120.515	16.25	37102s	0.20
2004-10-14	09:54:45.900	35.980	-120.515	16.25	37102s	0.40
2004-10-14	09:58:22.250	35.980	-120.515	16.75	37140ss	0.10
2004-10-14	10:30:40.750	35.980	-120.515	16.25	37102s	0.20
2004-10-14	11:37:32.000	35.980	-120.515	16.75	37140ss	0.20
2004-10-14	12:15:42.150	35.980	-120.515	16.75	37140ss	0.15
2004-10-14	16:37:53.800	35.980	-120.515	16.25	37102s	0.15
2004-10-14	17:15:48.500	35.980	-120.515	16.75	37140ss	0.30
2004-10-14	18:03:18.500	35.980	-120.515	16.75	37140ss	0.15
2004-10-14	18:38:11.300	35.980	-120.515	16.25	37102s	0.35
2004-10-14	18:47:31.750	35.980	-120.515	16.75	37140ss	0.20
2004-10-14	20:27:59.000	35.980	-120.515	16.75	37140ss	0.10
2004-10-14	23:09:11.050	35.980	-120.515	16.75	37140ss	0.20
2004-10-14	23:21:48.650	35.980	-120.515	16.25	37102s	0.20
2004-10-15	02:12:05.450	35.980	-120.515	16.25	37102s	0.20
2004-10-15	02:14:47.650	35.980	-120.515	16.75	37140ss	0.10
2004-10-15	02:18:19.650	35.980	-120.515	16.25	37102s	0.15
2004-10-15	04:35:09.150	35.980	-120.515	16.75	37140ss	0.15
2004-10-15	06:02:56.400	35.980	-120.515	16.25	37102s	0.20
2004-10-15	06:44:33.500	35.980	-120.515	16.25	37102s	0.35
2004-10-15	08:26:29.450	35.980	-120.515	16.75	37140ss	0.20
2004-10-15	08:42:08.500	35.980	-120.515	16.25	37102s	0.10
2004-10-15	08:42:18.400	35.980	-120.515	16.25	37102s	0.10
2004-10-15	12:29:59.350	35.980	-120.515	16.25	37102s	0.20
2004-10-15	12:30:09.850	35.980	-120.515	16.25	37102s	0.25
2004-10-15	12:30:21.800	35.980	-120.515	16.25	37102s	0.15
2004-10-15	12:43:42.050	35.980	-120.515	16.75	37140ss	0.20
2004-10-15	12:45:56.550	35.980	-120.515	16.25	37102s	0.30
2004-10-15	12:46:20.450	35.980	-120.515	16.25	37102s	0.20
2004-10-15	12:46:35.550	35.980	-120.515	16.75	37140ss	0.10
2004-10-15	12:46:49.150	35.980	-120.515	16.75	37140ss	0.15
2004-10-15	19:32:36.950	35.980	-120.515	16.25	37102s	0.50
2004-10-15	21:06:33.650	35.980	-120.515	16.25	37102s	0.20
2004-10-15	21:06:43.650	35.980	-120.515	16.25	37102s	0.20
2004-10-15	21:07:10.900	35.980	-120.515	16.25	37102s	0.20
2004-10-15	21:10:07.100	35.980	-120.515	16.75	37140ss	0.20
2004-10-15	22:00:20.900	35.980	-120.515	16.25	37102s	0.10
2004-10-15	22:01:17.500	35.980	-120.515	16.25	37102s	0.25
2004-10-15	22:01:28.300	35.980	-120.515	16.25	37102s	0.40
2004-10-15	23:48:25.800	35.980	-120.515	16.75	37140ss	0.25
2004-10-16	02:59:48.700	35.980	-120.515	16.75	37140ss	0.10
2004-10-16	03:00:11.750	35.980	-120.515	16.75	37140ss	0.25
2004-10-16	03:00:24.050	35.980	-120.515	16.75	37140ss	0.20
2004-10-16	03:05:49.150	35.980	-120.515	16.75	37140ss	0.15
2004-10-16	05:13:01.900	35.980	-120.515	16.75	37140ss	0.40
2004-10-16	05:13:08.550	35.980	-120.515	16.75	37140ss	0.20
2004-10-16	07:06:26.450	35.980	-120.515	16.25	37102s	0.15
2004-10-16	07:06:39.600	35.980	-120.515	16.25	37102s	0.10
2004-10-16	07:46:17.500	35.980	-120.515	16.75	37140ss	0.20
2004-10-16	07:47:23.350	35.980	-120.515	16.25	37102s	0.10
2004-10-16	07:55:33.550	35.980	-120.515	16.75	37140ss	0.25
2004-10-16	13:55:22.550	35.980	-120.515	16.75	37140ss	0.15
2004-10-16	13:56:23.400	35.980	-120.515	16.25	37102s	0.25
2004-10-16	13:57:10.400	35.980	-120.515	16.25	37102s	0.10
2004-10-16	13:57:26.900	35.980	-120.515	16.25	37102s	0.20
2004-10-17	01:27:33.750	35.980	-120.515	16.25	37102s	0.20
2004-10-17	01:27:40.100	35.980	-120.515	16.25	37102s	0.10
2004-10-17	01:27:49.400	35.980	-120.515	16.25	37102s	0.20
2004-10-17	01:27:55.800	35.980	-120.515	16.25	37102s	0.35
2004-10-17	01:29:16.000	35.980	-120.515	16.25	37102s	0.15
2004-10-17	03:58:26.200	35.980	-120.515	16.25	37102s	0.10
2004-10-17	04:15:44.100	35.980	-120.515	16.25	37102s	0.40
2004-10-17	04:15:52.650	35.980	-120.515	16.25	37102s	0.20
2004-10-17	04:16:01.550	35.980	-120.515	16.25	37102s	0.10
2004-10-17	04:16:54.550	35.980	-120.515	16.75	37140ss	0.30
2004-10-17	04:17:03.700	35.980	-120.515	16.25	37102s	0.20
2004-10-17	04:19:08.250	35.980	-120.515	16.25	37102s	0.25
2004-10-17	04:52:47.450	35.980	-120.515	16.25	37102s	0.10
2004-10-17	05:14:32.650	35.980	-120.515	16.75	37140ss	0.20
2004-10-17	05:40:28.300	35.980	-120.515	16.75	37140ss	0.20
2004-10-17	06:45:22.050	35.980	-120.515	16.75	37140ss	0.10
2004-10-17	07:16:01.100	35.980	-120.515	16.75	37140ss	0.10
2004-10-17	07:16:50.700	35.980	-120.515	16.75	37140ss	0.10
2004-10-17	07:18:53.100	35.980	-120.515	16.25	37102s	0.20
2004-10-17	07:19:08.250	35.980	-120.515	16.25	37102s	0.10
2004-10-17	07:19:20.000	35.980	-120.515	16.25	37102s	0.20
2004-10-17	07:32:43.950	35.980	-120.515	16.75	37140ss	0.10
2004-10-17	09:00:27.000	35.980	-120.515	16.75	37140ss	0.25
2004-10-17	09:45:16.550	35.980	-120.515	16.75	37140ss	0.15
2004-10-17	10:05:50.350	35.980	-120.515	16.75	37140ss	0.25
2004-10-17	10:22:59.350	35.980	-120.515	16.25	37102s	0.40
2004-10-17	10:23:08.750	35.980	-120.515	16.25	37102s	0.15
2004-10-17	10:23:16.050	35.980	-120.515	16.25	37102s	0.10
2004-10-17	10:23:39.500	35.980	-120.515	16.25	37102s	0.10
2004-10-17	10:23:51.350	35.980	-120.515	16.25	37102s	0.15
2004-10-17	10:24:05.100	35.980	-120.515	16.25	37102s	0.45
2004-10-17	10:27:31.450	35.980	-120.515	16.75	37140ss	0.10
2004-10-17	11:24:56.600	35.980	-120.515	16.75	37140ss	0.10
2004-10-17	11:27:18.700	35.980	-120.515	16.75	37140ss	0.20
2004-10-17	11:46:26.100	35.980	-120.515	16.75	37140ss	0.20
2004-10-17	12:36:13.900	35.980	-120.515	16.25	37102s	0.20
2004-10-17	12:53:38.200	35.980	-120.515	16.75	37140ss	0.10
2004-10-17	12:53:52.300	35.980	-120.515	16.75	37140ss	0.10
2004-10-17	13:03:38.650	35.980	-120.515	16.25	37102s	0.10
2004-10-17	13:03:45.050	35.980	-120.515	16.25	37102s	0.15
2004-10-17	13:11:55.300	35.980	-120.515	16.25	37102s	0.35
2004-10-17	14:16:04.450	35.980	-120.515	16.75	37140ss	0.10
2004-10-17	15:15:44.850	35.980	-120.515	16.25	37102s	0.20
2004-10-17	15:15:55.850	35.980	-120.515	16.25	37102s	0.25
2004-10-17	15:55:47.600	35.980	-120.515	16.75	37140ss	0.45
2004-10-17	17:07:04.950	35.980	-120.515	16.75	37140ss	0.10
2004-10-17	17:13:41.700	35.980	-120.515	16.25	37102s	0.25
2004-10-17	17:13:49.450	35.980	-120.515	16.25	37102s	0.25
2004-10-17	17:50:49.800	35.980	-120.515	16.25	37102s	0.20
2004-10-17	17:50:57.350	35.980	-120.515	16.25	37102s	0.20
2004-10-17	17:51:09.350	35.980	-120.515	16.25	37102s	0.10
2004-10-17	18:22:51.150	35.980	-120.515	16.25	37102s	0.15
2004-10-17	19:24:38.700	35.980	-120.515	16.75	37140ss	0.20
2004-10-17	20:03:57.500	35.980	-120.515	16.25	37102s	0.35
2004-10-17	20:20:14.300	35.980	-120.515	16.75	37140ss	0.25
2004-10-17	20:20:28.450	35.980	-120.515	16.75	37140ss	0.20
2004-10-17	23:42:47.450	35.980	-120.515	16.25	37102s	0.35
2004-10-17	23:42:57.250	35.980	-120.515	16.25	37102s	0.10
2004-10-17	23:46:25.950	35.980	-120.515	16.75	37140ss	0.10
2004-10-18	03:51:20.750	35.980	-120.515	16.25	37102s	0.10
2004-10-18	03:51:39.000	35.980	-120.515	16.25	37102s	0.20
2004-10-18	03:51:54.250	35.980	-120.515	16.25	37102s	0.25
2004-10-18	03:52:07.050	35.980	-120.515	16.25	37102s	0.10
2004-10-18	07:03:26.400	35.980	-120.515	16.75	37140ss	0.20
2004-10-18	07:03:33.900	35.980	-120.515	16.75	37140ss	0.40
2004-10-18	07:04:26.650	35.980	-120.515	16.75	37140ss	0.25
2004-10-18	11:21:28.550	35.980	-120.515	16.25	37102s	0.30
2004-10-18	11:29:53.850	35.980	-120.515	16.75	37140ss	0.10
2004-10-18	11:48:43.450	35.980	-120.515	16.25	37102s	0.45
2004-10-18	14:54:51.850	35.980	-120.515	16.25	37102s	0.45
2004-10-18	15:48:21.550	35.980	-120.515	16.25	37102s	0.15
2004-10-18	17:28:03.650	35.980	-120.515	16.75	37140ss	0.20
2004-10-18	23:15:07.250	35.980	-120.515	16.25	37102s	0.20
2004-10-18	23:15:25.950	35.980	-120.515	16.25	37102s	0.15
2004-10-18	23:15:36.150	35.980	-120.515	16.25	37102s	0.30
2004-10-18	23:16:51.900	35.980	-120.515	16.75	37140ss	0.20
2004-10-19	04:57:01.050	35.980	-120.515	16.75	37140ss	0.10
2004-10-19	04:59:14.050	35.980	-120.515	16.75	37140ss	0.25
2004-10-19	04:59:45.700	35.980	-120.515	16.25	37102s	0.60
2004-10-19	05:02:50.250	35.980	-120.515	16.75	37140ss	0.10
2004-10-19	06:25:44.800	35.980	-120.515	16.75	37140ss	0.10
2004-10-19	06:39:42.650	35.980	-120.515	16.75	37140ss	0.20
2004-10-19	07:48:37.850	35.980	-120.515	16.25	37102s	0.10
2004-10-19	07:49:10.900	35.980	-120.515	16.25	37102s	0.25
2004-10-19	07:49:21.800	35.980	-120.515	16.25	37102s	0.25
2004-10-19	08:43:00.100	35.980	-120.515	16.75	37140ss	0.10
2004-10-19	08:43:06.850	35.980	-120.515	16.75	37140ss	0.10
2004-10-19	09:45:08.750	35.980	-120.515	16.75	37140ss	0.10
2004-10-19	09:48:33.150	35.980	-120.515	16.25	37102s	0.10
2004-10-19	09:48:40.800	35.980	-120.515	16.25	37102s	0.60
2004-10-19	09:49:00.950	35.980	-120.515	16.25	37102s	0.45
2004-10-19	10:33:25.050	35.980	-120.515	16.75	37140ss	0.10
2004-10-19	14:50:57.450	35.980	-120.515	16.75	37140ss	0.15
2004-10-19	14:54:02.950	35.980	-120.515	16.25	37102s	0.10
2004-10-19	14:54:15.450	35.980	-120.515	16.25	37102s	0.10
2004-10-19	16:18:15.500	35.980	-120.515	16.75	37140ss	0.20
2004-10-19	18:33:49.350	35.980	-120.515	16.75	37140ss	0.20
2004-10-19	18:33:55.400	35.980	-120.515	16.75	37140ss	0.20
2004-10-19	22:48:30.000	35.980	-120.515	16.75	37140ss	0.15
2004-10-20	00:30:41.450	35.980	-120.515	16.75	37140ss	0.20
2004-10-20	00:49:03.900	35.980	-120.515	16.25	37102s	0.35
2004-10-20	00:49:15.600	35.980	-120.515	16.25	37102s	0.30
2004-10-20	00:49:34.800	35.980	-120.515	16.25	37102s	0.60
2004-10-20	00:55:12.300	35.980	-120.515	16.75	37140ss	0.20
2004-10-20	03:03:18.750	35.980	-120.515	16.25	37102s	0.20
2004-10-20	03:03:26.200	35.980	-120.515	16.25	37102s	0.10
2004-10-20	03:03:35.500	35.980	-120.515	16.25	37102s	0.20
2004-10-20	03:04:32.150	35.980	-120.515	16.25	37102s	0.25
2004-10-20	03:18:51.850	35.980	-120.515	16.75	37140ss	0.10
2004-10-20	07:24:06.650	35.980	-120.515	16.25	37102s	0.20
2004-10-20	07:56:24.950	35.980	-120.515	16.75	37140ss	0.25
2004-10-20	10:06:32.150	35.980	-120.515	16.25	37102s	0.10
2004-10-20	10:06:48.450	35.980	-120.515	16.25	37102s	0.10
2004-10-20	10:06:56.950	35.980	-120.515	16.25	37102s	0.20
2004-10-20	10:07:15.800	35.980	-120.515	16.25	37102s	0.60
2004-10-20	10:07:22.300	35.980	-120.515	16.25	37102s	0.25
2004-10-20	12:54:53.700	35.980	-120.515	16.75	37140ss	0.25
2004-10-20	13:07:17.550	35.980	-120.515	16.25	37102s	0.20
2004-10-20	13:07:34.650	35.980	-120.515	16.25	37102s	0.10
2004-10-20	13:16:49.450	35.980	-120.515	16.75	37140ss	0.30
2004-10-20	13:48:14.050	35.980	-120.515	16.75	37140ss	0.15
2004-10-20	13:51:08.100	35.980	-120.515	16.75	37140ss	0.10
2004-10-20	14:18:18.450	35.980	-120.515	16.25	37102s	0.25
2004-10-20	16:22:26.650	35.980	-120.515	16.75	37140ss	0.10
2004-10-20	16:22:38.800	35.980	-120.515	16.75	37140ss	0.15
2004-10-20	18:25:22.000	35.980	-120.515	16.25	37102s	0.40
2004-10-20	18:35:43.600	35.980	-120.515	16.75	37140ss	0.60
2004-10-20	22:52:27.400	35.980	-120.515	16.25	37102s	0.10
2004-10-20	22:53:00.400	35.980	-120.515	16.25	37102s	0.25
2004-10-20	22:53:13.400	35.980	-120.515	16.25	37102s	0.40
2004-10-20	22:53:20.900	35.980	-120.515	16.25	37102s	0.25
2004-10-20	22:56:46.000	35.980	-120.515	16.75	37140ss	0.20
2004-10-21	00:36:59.300	35.980	-120.515	16.25	37102s	0.10
2004-10-21	00:37:08.550	35.980	-120.515	16.25	37102s	0.10
2004-10-21	07:45:37.350	35.980	-120.515	16.25	37102s	0.10
2004-10-21	07:46:01.650	35.980	-120.515	16.75	37140ss	0.10
2004-10-21	08:31:39.450	35.980	-120.515	16.75	37140ss	0.10
2004-10-21	12:20:26.650	35.980	-120.515	16.25	37102s	0.10
2004-10-21	15:59:32.800	35.980	-120.515	16.25	37102s	0.15
2004-10-21	15:59:53.700	35.980	-120.515	16.25	37102s	0.20
2004-10-21	16:01:55.300	35.980	-120.515	16.75	37140ss	0.10
2004-10-21	16:15:36.050	35.980	-120.515	16.75	37140ss	0.15
2004-10-21	18:22:12.550	35.980	-120.515	16.75	37140ss	0.10
2004-10-21	18:24:36.300	35.980	-120.515	16.25	37102s	0.20
2004-10-21	18:43:39.150	35.980	-120.515	16.75	37140ss	0.20
2004-10-21	19:30:28.700	35.980	-120.515	16.75	37140ss	0.10
2004-10-21	19:44:47.500	35.980	-120.515	16.75	37140ss	0.10
2004-10-21	20:12:32.700	35.980	-120.515	16.25	37102s	0.40
2004-10-21	20:15:59.800	35.980	-120.515	16.75	37140ss	0.10
2004-10-22	03:04:16.500	35.980	-120.515	16.75	37140ss	0.20
2004-10-22	03:07:17.400	35.980	-120.515	16.75	37140ss	0.20
2004-10-22	03:07:38.350	35.980	-120.515	16.75	37140ss	0.10
2004-10-22	03:07:47.000	35.980	-120.515	16.75	37140ss	0.10
2004-10-22	06:45:27.800	35.980	-120.515	16.75	37140ss	0.25
2004-10-22	06:47:19.300	35.980	-120.515	16.75	37140ss	0.10
2004-10-22	07:19:49.450	35.980	-120.515	16.75	37140ss	0.60
2004-10-22	07:33:12.300	35.980	-120.515	16.25	37102s	0.20
2004-10-22	07:34:04.200	35.980	-120.515	16.75	37140ss	0.20
2004-10-22	07:35:00.700	35.980	-120.515	16.75	37140ss	0.20
2004-10-22	08:33:32.150	35.980	-120.515	16.25	37102s	0.25
2004-10-22	08:33:40.300	35.980	-120.515	16.25	37102s	0.20
2004-10-22	08:33:54.750	35.980	-120.515	16.25	37102s	0.25
2004-10-22	08:34:08.200	35.980	-120.515	16.25	37102s	0.30
2004-10-22	08:58:24.200	35.980	-120.515	16.25	37102s	0.25
2004-10-22	08:58:33.750	35.980	-120.515	16.25	37102s	0.10
2004-10-22	09:06:37.500	35.980	-120.515	16.75	37140ss	0.10
2004-10-22	09:31:09.400	35.980	-120.515	16.75	37140ss	0.20
2004-10-22	10:40:41.050	35.980	-120.515	16.25	37102s	0.20
2004-10-22	10:45:25.200	35.980	-120.515	16.25	37102s	0.10
2004-10-22	12:33:02.700	35.980	-120.515	16.75	37140ss	0.25
2004-10-22	12:34:09.450	35.980	-120.515	16.75	37140ss	0.20
2004-10-22	16:17:44.400	35.980	-120.515	16.25	37102s	0.15
2004-10-22	19:08:52.650	35.980	-120.515	16.75	37140ss	0.20
2004-10-22	19:08:59.000	35.980	-120.515	16.75	37140ss	0.20
2004-10-22	19:10:48.950	35.980	-120.515	16.75	37140ss	0.10
2004-10-22	19:11:54.850	35.980	-120.515	16.25	37102s	0.25
2004-10-22	19:16:16.300	35.980	-120.515	16.75	37140ss	0.20
2004-10-22	19:36:45.850	35.980	-120.515	16.25	37102s	0.45
2004-10-22	19:37:02.650	35.980	-120.515	16.75	37140ss	0.20
2004-10-22	20:07:33.700	35.980	-120.515	16.75	37140ss	0.25
2004-10-22	22:13:25.300	35.980	-120.515	16.25	37102s	0.15
2004-10-22	22:14:22.600	35.980	-120.515	16.75	37140ss	0.10
2004-10-23	00:14:57.750	35.980	-120.515	16.25	37102s	0.30
2004-10-23	00:15:59.250	35.980	-120.515	16.25	37102s	0.15
2004-10-23	00:16:15.350	35.980	-120.515	16.75	37140ss	0.25
2004-10-23	00:59:28.850	35.980	-120.515	16.25	37102s	0.35
2004-10-23	03:18:44.850	35.980	-120.515	16.75	37140ss	0.60
2004-10-23	03:18:53.450	35.980	-120.515	16.75	37140ss	0.20
2004-10-23	04:15:43.000	35.980	-120.515	16.25	37102s	0.20
2004-10-23	04:16:06.750	35.980	-120.515	16.75	37140ss	0.25
2004-10-23	04:16:52.900	35.980	-120.515	16.75	37140ss	0.20
2004-10-23	04:24:36.650	35.980	-120.515	16.25	37102s	0.35
2004-10-23	04:24:46.700	35.980	-120.515	16.25	37102s	0.15
2004-10-23	04:25:44.200	35.980	-120.515	16.25	37102s	0.30
2004-10-23	04:25:58.650	35.980	-120.515	16.25	37102s	0.35
2004-10-23	04:38:43.800	35.980	-120.515	16.25	37102s	0.10
2004-10-23	04:38:50.600	35.980	-120.515	16.25	37102s	0.60
2004-10-23	07:48:01.800	35.980	-120.515	16.75	37140ss	0.50
2004-10-23	07:48:11.400	35.980	-120.515	16.75	37140ss	0.15
2004-10-23	07:48:31.000	35.980	-120.515	16.25	37102s	0.30
2004-10-23	08:16:58.500	35.980	-120.515	16.25	37102s	0.30
2004-10-23	08:17:11.500	35.980	-120.515	16.25	37102s	0.20
2004-10-23	08:17:29.200	35.980	-120.515	16.25	37102s	0.20
2004-10-23	08:21:55.600	35.980	-120.515	16.25	37102s	0.25
2004-10-23	18:13:22.150	35.980	-120.515	16.25	37102s	0.20
2004-10-23	18:13:39.300	35.980	-120.515	16.25	37102s	0.10
2004-10-23	18:13:58.150	35.980	-120.515	16.25	37102s	0.20
2004-10-23	22:10:18.650	35.980	-120.515	16.25	37102s	0.40
2004-10-23	23:28:25.200	35.980	-120.515	16.25	37102s	0.60
2004-10-24	06:38:45.100	35.980	-120.515	16.75	37140ss	0.35
2004-10-24	06:38:57.600	35.980	-120.515	16.75	37140ss	0.25
2004-10-24	06:48:03.800	35.980	-120.515	16.25	37102s	0.10
2004-10-24	06:48:12.300	35.980	-120.515	16.75	37140ss	0.35
2004-10-24	06:54:30.000	35.980	-120.515	16.75	37140ss	0.10
2004-10-24	06:59:18.950	35.980	-120.515	16.75	37140ss	0.15
2004-10-24	07:32:00.800	35.980	-120.515	16.75	37140ss	0.60
2004-10-24	07:32:08.450	35.980	-120.515	16.75	37140ss	0.20
2004-10-24	09:37:31.450	35.980	-120.515	16.75	37140ss	0.20
2004-10-24	11:33:10.450	35.980	-120.515	16.75	37140ss	0.30
2004-10-24	11:35:19.150	35.980	-120.515	16.75	37140ss	0.35
2004-10-24	11:45:21.150	35.980	-120.515	16.75	37140ss	0.10
2004-10-24	11:55:34.750	35.980	-120.515	16.25	37102s	0.30
2004-10-24	13:25:12.200	35.980	-120.515	16.75	37140ss	0.20
2004-10-24	13:25:27.700	35.980	-120.515	16.75	37140ss	0.45
2004-10-24	14:08:18.950	35.980	-120.515	16.75	37140ss	0.60
2004-10-24	14:10:21.350	35.980	-120.515	16.25	37102s	0.20
2004-10-24	14:10:32.400	35.980	-120.515	16.25	37102s	0.60
2004-10-24	14:10:46.400	35.980	-120.515	16.25	37102s	0.40
2004-10-24	14:11:13.300	35.980	-120.515	16.25	37102s	0.25
2004-10-24	14:12:28.100	35.980	-120.515	16.75	37140ss	0.35
2004-10-24	14:59:56.300	35.980	-120.515	16.75	37140ss	0.25
2004-10-24	15:00:03.000	35.980	-120.515	16.75	37140ss	0.55
2004-10-24	15:28:13.300	35.980	-120.515	16.25	37102s	0.15
2004-10-25	00:07:32.850	35.980	-120.515	16.75	37140ss	0.20
2004-10-25	01:04:25.300	35.980	-120.515	16.25	37102s	0.30
2004-10-25	04:11:34.350	35.980	-120.515	16.75	37140ss	0.50
2004-10-25	04:27:47.200	35.980	-120.515	16.75	37140ss	0.10
2004-10-25	05:06:09.050	35.980	-120.515	16.75	37140ss	0.35
2004-10-25	05:38:57.900	35.980	-120.515	16.75	37140ss	0.20
2004-10-25	06:29:48.800	35.980	-120.515	16.75	37140ss	0.10
2004-10-25	06:49:07.700	35.980	-120.515	16.25	37102s	0.60
2004-10-25	06:50:19.750	35.980	-120.515	16.75	37140ss	0.30
2004-10-25	09:57:27.900	35.980	-120.515	16.75	37140ss	0.15
2004-10-25	09:57:55.750	35.980	-120.515	16.75	37140ss	0.15
2004-10-25	10:09:56.750	35.980	-120.515	16.25	37102s	0.60
2004-10-25	10:16:09.400	35.980	-120.515	16.75	37140ss	0.10
2004-10-25	10:39:26.150	35.980	-120.515	16.25	37102s	0.30
2004-10-25	11:09:06.200	35.980	-120.515	16.25	37102s	0.10
2004-10-25	11:09:41.550	35.980	-120.515	16.25	37102s	0.20
2004-10-25	11:10:06.550	35.980	-120.515	16.25	37102s	0.30
2004-10-25	11:10:24.200	35.980	-120.515	16.75	37140ss	0.20
2004-10-25	12:56:30.600	35.980	-120.515	16.75	37140ss	0.25
2004-10-25	13:13:41.150	35.980	-120.515	16.25	37102s	0.25
2004-10-26	08:33:06.300	35.980	-120.515	16.25	37102s	0.30
2004-10-26	08:33:52.750	35.980	-120.515	16.25	37102s	0.25
2004-10-26	12:47:46.650	35.980	-120.515	16.75	37140ss	0.10
2004-10-26	12:52:55.700	35.980	-120.515	16.25	37102s	0.15
2004-10-26	12:53:51.200	35.980	-120.515	16.75	37140ss	0.20
2004-10-26	21:46:57.600	35.980	-120.515	16.75	37140ss	0.10
2004-10-26	21:49:02.400	35.980	-120.515	16.75	37140ss	0.30
2004-10-27	00:03:09.000	35.980	-120.515	16.25	37102s	0.20
2004-10-27	00:39:42.550	35.980	-120.515	16.25	37102s	0.60
2004-10-27	01:14:49.700	35.980	-120.515	16.25	37102s	0.10
2004-10-27	02:16:24.700	35.980	-120.515	16.25	37102s	0.20
2004-10-27	02:20:21.250	35.980	-120.515	16.75	37140ss	0.20
2004-10-28	07:21:55.150	35.980	-120.515	16.25	37102s	0.15
2004-10-28	07:49:49.700	35.980	-120.515	16.25	37102s	0.15
2004-10-28	07:51:17.500	35.980	-120.515	16.25	37102s	0.10
2004-10-28	07:51:25.350	35.980	-120.515	16.25	37102s	0.35
2004-10-28	09:48:36.200	35.980	-120.515	16.25	37102s	0.20
2004-10-28	09:49:47.450	35.980	-120.515	16.25	37102s	0.10
2004-10-28	09:49:59.100	35.980	-120.515	16.75	37140ss	0.25
2004-10-28	10:43:06.650	35.980	-120.515	16.75	37140ss	0.10
2004-10-28	10:47:00.000	35.980	-120.515	16.75	37140ss	0.10
2004-10-28	11:06:47.850	35.980	-120.515	16.25	37102s	0.10
2004-10-28	11:07:42.100	35.980	-120.515	16.25	37102s	0.20
2004-10-28	11:51:39.450	35.980	-120.515	16.75	37140ss	0.50
2004-10-28	11:53:49.700	35.980	-120.515	16.75	37140ss	0.10
2004-10-28	11:57:30.650	35.980	-120.515	16.25	37102s	0.45
2004-10-28	11:57:38.700	35.980	-120.515	16.25	37102s	0.15
2004-10-28	11:57:47.300	35.980	-120.515	16.25	37102s	0.20
2004-10-28	13:49:11.550	35.980	-120.515	16.75	37140ss	0.25
2004-10-28	14:54:17.850	35.980	-120.515	16.75	37140ss	0.25
2004-10-28	17:32:04.550	35.980	-120.515	16.25	37102s	0.25
2004-10-28	20:07:01.800	35.980	-120.515	16.75	37140ss	0.15
2004-10-28	22:35:35.450	35.980	-120.515	16.25	37102s	0.10
2004-10-29	01:24:13.000	35.980	-120.515	16.75	37140ss	0.15
2004-10-29	08:59:44.300	35.980	-120.515	16.25	37102s	0.60
2004-10-29	09:04:47.700	35.980	-120.515	16.75	37140ss	0.30
2004-10-29	14:01:39.450	35.980	-120.515	16.25	37102s	0.10
2004-10-29	14:02:02.950	35.980	-120.515	16.25	37102s	0.15
2004-10-29	14:02:17.400	35.980	-120.515	16.25	37102s	0.20
2004-10-29	17:35:54.800	35.980	-120.515	16.25	37102s	0.20
2004-10-29	17:36:04.950	35.980	-120.515	16.25	37102s	0.30
2004-10-29	18:26:07.050	35.980	-120.515	16.25	37102s	0.25
2004-10-29	18:43:38.500	35.980	-120.515	16.75	37140ss	0.25
2004-10-29	20:12:02.000	35.980	-120.515	16.25	37102s	0.60
2004-10-29	20:41:20.150	35.980	-120.515	16.25	37102s	0.55
2004-10-29	20:41:33.850	35.980	-120.515	16.25	37102s	0.40
2004-10-29	20:41:58.450	35.980	-120.515	16.75	37140ss	0.10
2004-10-29	22:44:44.750	35.980	-120.515	16.25	37102s	0.60
2004-10-29	23:09:05.250	35.980	-120.515	16.75	37140ss	0.10
2004-10-29	23:43:16.300	35.980	-120.515	16.75	37140ss	0.25
2004-10-29	23:43:24.300	35.980	-120.515	16.75	37140ss	0.20
2004-10-30	00:27:17.500	35.980	-120.515	16.75	37140ss	0.10
2004-10-30	02:49:48.200	35.980	-120.515	16.25	37102s	0.15
2004-10-30	05:35:52.600	35.980	-120.515	16.75	37140ss	0.45
2004-10-30	06:42:46.550	35.980	-120.515	16.25	37102s	0.35
2004-10-30	06:43:55.400	35.980	-120.515	16.25	37102s	0.25
2004-10-30	06:44:02.750	35.980	-120.515	16.25	37102s	0.20
2004-10-30	06:56:33.650	35.980	-120.515	16.25	37102s	0.15
2004-10-30	06:56:42.350	35.980	-120.515	16.25	37102s	0.50
2004-10-30	06:56:54.350	35.980	-120.515	16.75	37140ss	0.35
2004-10-30	06:57:11.450	35.980	-120.515	16.75	37140ss	0.20
2004-10-30	07:30:02.050	35.980	-120.515	16.75	37140ss	0.10
2004-10-30	08:10:38.200	35.980	-120.515	16.75	37140ss	0.30
2004-10-30	08:10:54.950	35.980	-120.515	16.75	37140ss	0.15
2004-10-30	08:22:54.100	35.980	-120.515	16.25	37102s	0.20
2004-10-30	08:23:31.400	35.980	-120.515	16.25	37102s	0.20
2004-10-30	08:23:57.650	35.980	-120.515	16.25	37102s	0.20
2004-10-30	08:24:11.050	35.980	-120.515	16.25	37102s	0.60
2004-10-30	09:06:11.550	35.980	-120.515	16.75	37140ss	0.60
2004-10-30	11:25:39.450	35.980	-120.515	16.75	37140ss	0.20
2004-10-30	13:35:56.950	35.980	-120.515	16.75	37140ss	0.10
2004-10-31	01:07:13.950	35.980	-120.515	16.25	37102s	0.20
2004-10-31	01:43:36.050	35.980	-120.515	16.75	37140ss	0.35
2004-10-31	01:56:53.550	35.980	-120.515	16.25	37102s	0.30
2004-10-31	01:57:07.750	35.980	-120.515	16.25	37102s	0.45
2004-10-31	01:57:29.750	35.980	-120.515	16.25	37102s	0.55
2004-10-31	01:58:22.750	35.980	-120.515	16.25	37102s	0.45
2004-10-31	01:59:38.650	35.980	-120.515	16.25	37102s	0.10
2004-10-31	04:50:10.400	35.980	-120.515	16.75	37140ss	0.10
2004-10-31	04:54:04.000	35.980	-120.515	16.75	37140ss	0.15
2004-10-31	05:04:15.900	35.980	-120.515	16.75	37140ss	0.20
2004-10-31	05:04:25.100	35.980	-120.515	16.75	37140ss	0.55
2004-11-01	02:07:47.650	35.980	-120.515	16.25	37102s	0.25
2004-11-01	02:10:34.800	35.980	-120.515	16.75	37140ss	0.10
2004-11-01	02:36:04.750	35.980	-120.515	16.25	37102s	0.15
2004-11-01	02:37:01.600	35.980	-120.515	16.25	37102s	0.35
2004-11-01	02:43:22.550	35.980	-120.515	16.75	37140ss	0.20
2004-11-01	09:06:26.450	35.980	-120.515	16.75	37140ss	0.25
2004-11-01	17:54:35.850	35.980	-120.515	16.75	37140ss	0.20
2004-11-01	17:57:27.100	35.980	-120.515	16.25	37102s	0.20
2004-11-02	02:46:05.050	35.980	-120.515	16.75	37140ss	0.25
2004-11-02	07:06:22.200	35.980	-120.515	16.25	37102s	0.10
2004-11-02	17:08:55.100	35.980	-120.515	16.25	37102s	0.40
2004-11-03	00:08:53.050	35.980	-120.515	16.25	37102s	0.60
2004-11-03	00:09:02.550	35.980	-120.515	16.25	37102s	0.15
2004-11-03	00:09:38.350	35.980	-120.515	16.25	37102s	0.25
2004-11-03	00:19:46.500	35.980	-120.515	16.75	37140ss	0.20
[truncated: 10,032 more rows]
